# Supplementary material for: Phosphorylation of PFKL regulates metabolic reprogramming in macrophages following pattern recognition receptor activation
Source: Nat Commun. 2024 Jul 31;15:6438. doi: 10.1038/s41467-024-50104-7 (PMC11291651; doi:10.1038/s41467-024-50104-7)
Supplement: Supplementary file 4 — Supplementary Data 1 [file 41467_2024_50104_MOESM4_ESM.xlsx]

## Sheet: mouse PFKL
kinase	kinase_group	score_raw	score_log2	score_rank	site_percentile	percentile_rank
CAMK2D	CAMK	19.7796	4.30594	4	99.589	1
DLK	TKL	3.1706	1.66475	67	99.3207	2
LATS2	AGC	12.3523	3.6267	22	99.0633	3
CAMK2A	CAMK	22.8116	4.5117	1	98.7176	4
MAPKAPK3	CAMK	15.9503	3.99551	9	98.6995	5
MAPKAPK5	CAMK	11.437	3.51564	24	98.5073	6
HPK1	STE	2.79106	1.48081	75	98.384	7
MST4	STE	6.19121	2.63022	40	98.2281	8
PKCD	AGC	7.18008	2.844	35	98.1435	9
SRPK3	CMGC	22.5284	4.49367	2	98.1374	10
MRCKA	AGC	13.6166	3.7673	16	98.106	11
MAPKAPK2	CAMK	17.4971	4.12904	7	97.8909	12
CHK2	CAMK	15.3504	3.94021	14	97.8836	13
CAMK2B	CAMK	15.5205	3.9561	13	97.7386	14
MSK2	AGC	13.1761	3.71985	18	97.6999	15
AKT1	AGC	15.6794	3.9708	12	97.631	16
MSK1	AGC	16.142	4.01275	8	97.4485	17
NDR1	AGC	8.35485	3.06261	29	97.4279	18
smMLCK	CAMK	5.12795	2.35838	46	97.3131	19
CLK1	CMGC	20.1426	4.33217	3	97.2648	20
PRKD2	CAMK	13.0639	3.70751	19	97.2333	21
YANK2	AGC	2.31281	1.20964	96	97.1898	22
WNK1	Other	4.73316	2.2428	50	97.1366	23
PRKD3	CAMK	12.8016	3.67825	21	97.0859	24
RSK4	AGC	15.1313	3.91946	15	97.0532	25
WNK3	Other	2.58629	1.37089	81	96.9698	26
PHKG2	CAMK	3.59835	1.84734	64	96.9408	27
YANK3	AGC	4.26017	2.09091	54	96.8647	28
PIM1	CAMK	11.6035	3.53649	23	96.7898	29
AKT2	AGC	13.0355	3.70437	20	96.7474	30
SRPK2	CMGC	15.7674	3.97887	11	96.7196	31
SRPK1	CMGC	19.7619	4.30465	5	96.6943	32
KHS2	STE	1.8985	0.924862	107	96.6798	33
RSK2	AGC	13.5974	3.76526	17	96.6677	34
MEK1	STE	1.04924	0.0693397	148	96.6556	35
AKT3	AGC	10.8262	3.43646	25	96.6217	36
RSK3	AGC	10.1883	3.34885	26	96.5625	37
TAO1	STE	0.959739	-0.0592865	157	96.4985	38
CDKL1	CMGC	9.26526	3.21183	28	96.4936	39
MRCKB	AGC	6.65849	2.73519	37	96.3232	40
PKCE	AGC	4.01991	2.00716	56	96.2325	41
CLK4	CMGC	15.8274	3.98435	10	96.1733	42
SBK	Other	19.0891	4.25468	6	96.1709	43
RIPK2	TKL	0.970858	-0.0426677	156	96.1467	44
TAK1	TKL	0.825953	-0.275869	175	96.1322	45
CAMK2G	CAMK	3.86256	1.94956	60	96.1129	46
IKKB	Other	3.02459	1.59674	69	96.0645	47
NIK	STE	3.0622	1.61457	68	96.0247	48
PKACG	AGC	7.78129	2.96001	30	96.0174	49
PKN2	AGC	4.12486	2.04434	55	96.0126	50
PKN3	AGC	4.29443	2.10247	53	95.8591	51
TAO2	STE	1.12449	0.169268	140	95.7708	52
PKN1	AGC	3.8548	1.94666	61	95.6717	53
PHKG1	CAMK	2.90878	1.54041	73	95.5617	54
P70S6KB	AGC	7.43527	2.89439	33	95.4578	55
GCK	STE	1.2602	0.333651	130	95.3961	56
P70S6K	AGC	6.2654	2.64741	39	95.3768	57
NDR2	AGC	5.17647	2.37197	45	95.2668	58
MYLK4	CAMK	5.43116	2.44126	42	95.1484	59
PIM2	CAMK	6.29983	2.65531	38	94.9876	60
SGK1	AGC	9.81845	3.2955	27	94.984	61
P90RSK	AGC	7.66273	2.93786	31	94.961	62
ROCK2	AGC	3.02272	1.59585	70	94.9405	63
PKCG	AGC	2.95397	1.56266	72	94.9078	64
DMPK1	AGC	2.54621	1.34835	85	94.8341	65
PIM3	CAMK	5.3893	2.4301	43	94.8208	66
ROCK1	AGC	2.62604	1.39289	78	94.816	67
LOK	STE	1.20558	0.269729	134	94.7495	68
caMLCK	CAMK	4.01489	2.00536	57	94.7277	69
HGK	STE	1.00887	0.012741	154	94.7181	70
PRKX	AGC	6.90788	2.78824	36	94.6746	71
KHS1	STE	1.19564	0.257779	135	94.6492	72
PKACA	AGC	5.74362	2.52196	41	94.6008	73
WNK4	Other	2.06426	1.04563	103	94.4727	74
SLK	STE	1.08239	0.114215	144	94.4256	75
TAO3	STE	1.57412	0.654548	118	94.405	76
MINK	STE	0.816084	-0.293211	176	94.3591	77
PKCT	AGC	2.55936	1.35578	84	94.2781	78
PKCA	AGC	2.88558	1.52886	74	94.2552	79
SGK3	AGC	5.3248	2.41273	44	93.9929	80
AURA	Other	3.95486	1.98363	58	93.9832	81
PKCB	AGC	2.42675	1.27902	91	93.9228	82
PKG1	AGC	2.54292	1.34649	86	93.8587	83
BRSK2	CAMK	2.07396	1.05239	101	93.7838	84
PKR	Other	1.22046	0.287424	133	93.7463	85
MNK2	CAMK	2.9698	1.57036	71	93.6992	86
PAK5	STE	2.5219	1.33451	87	93.652	87
PKACB	AGC	4.94237	2.3052	48	93.4163	88
BRSK1	CAMK	2.32329	1.21617	95	93.2882	89
PKG2	AGC	3.51662	1.81419	65	93.1831	90
CAMK1A	CAMK	3.87971	1.95595	59	93.1468	91
MNK1	CAMK	2.60199	1.37961	80	93.1323	92
MST3	STE	1.34524	0.427859	127	93.1299	93
CRIK	AGC	2.48573	1.31367	88	93.1105	94
TNIK	STE	0.929273	-0.105826	162	93.0912	95
YSK4	STE	1.15918	0.213108	137	92.8458	96
PKCI	AGC	1.7721	0.825459	112	92.7298	97
CAMK1D	CAMK	4.80593	2.26482	49	92.6815	98
DRAK1	CAMK	1.49538	0.58051	120	92.6101	99
STK33	CAMK	1.02118	0.030243	152	92.5328	100
SIK	CAMK	2.64195	1.4016	77	92.5122	101
MEKK3	STE	0.957219	-0.0630788	158	92.5014	102
CAMK4	CAMK	2.5785	1.36653	83	92.4953	103
CAMK1B	CAMK	3.81246	1.93072	62	92.3841	104
DCAMKL2	CAMK	2.34213	1.22782	93	92.3297	105
DCAMKL1	CAMK	3.67527	1.87785	63	92.2778	106
PDK1	AGC	0.943775	-0.0834848	160	92.2403	107
CK1A2	CK1	2.12694	1.08878	97	91.9804	108
PAK6	STE	2.12555	1.08783	98	91.9417	109
PAK4	STE	1.45595	0.541957	122	91.8668	110
RIPK1	TKL	1.6551	0.726915	115	91.8293	111
CDKL5	CMGC	4.95753	2.30962	47	91.4389	112
AURB	Other	2.32338	1.21622	94	91.3386	113
DAPK2	CAMK	2.64652	1.4041	76	91.2782	114
PASK	CAMK	2.11111	1.078	99	91.2758	115
DAPK1	CAMK	2.02368	1.01698	104	91.0896	116
ICK	CMGC	7.27884	2.86371	34	91.0582	117
CAMK1G	CAMK	1.93724	0.953999	106	90.9518	118
PKCH	AGC	1.48143	0.56699	121	90.8177	119
ATR	PIKK	1.45151	0.537554	123	90.5131	120
TGFBR2	TKL	1.26184	0.335525	129	90.3596	121
ZAK	TKL	0.756433	-0.402716	178	90.2738	122
GCN2	Other	1.03988	0.0564235	150	89.968	123
MEK5	STE	0.604618	-0.725904	189	89.939	124
QIK	CAMK	1.42299	0.508929	124	89.8544	125
DNAPK	PIKK	1.71754	0.780343	113	89.6477	126
SNRK	CAMK	0.738728	-0.436886	179	89.3987	127
CLK2	CMGC	7.44039	2.89538	32	89.2645	128
PAK2	STE	1.53514	0.618371	119	89.1606	129
YSK1	STE	0.430448	-1.21609	211	88.9684	130
DAPK3	CAMK	1.19347	0.25516	136	88.879	131
PAK3	STE	1.62514	0.700568	116	88.8391	132
LATS1	AGC	2.3661	1.24251	92	88.7122	133
MELK	CAMK	1.58968	0.668736	117	87.8492	134
PRKD1	CAMK	2.46692	1.30271	89	87.6376	135
CHK1	CAMK	1.66764	0.737805	114	87.5313	136
NUAK2	CAMK	1.78625	0.836937	111	87.1505	137
DYRK3	CMGC	4.62613	2.20981	51	86.8629	138
CK1G1	CK1	1.07448	0.103637	146	86.7082	139
IKKE	Other	0.944988	-0.0816317	159	86.6163	140
NUAK1	CAMK	1.09106	0.125732	142	86.6018	141
PAK1	STE	1.39358	0.478798	125	86.4858	142
MEKK1	STE	0.637756	-0.648923	187	86.4386	143
SMG1	PIKK	0.715158	-0.483666	181	86.2791	144
QSK	CAMK	1.08175	0.113362	145	86.1183	145
CK1G3	CK1	1.13773	0.186161	138	86.0857	146
AURC	Other	1.13539	0.183191	139	85.9975	147
MYO3A	STE	0.22276	-2.16644	251	85.8923	148
LRRK2	TKL	0.440262	-1.18357	210	85.8536	149
IRAK1	TKL	0.565618	-0.8221	194	85.6324	150
TBK1	Other	1.03583	0.0507923	151	85.4983	151
NEK11	Other	0.47229	-1.08226	205	85.4922	152
RAF1	TKL	1.25516	0.327872	131	85.4137	153
GRK6	AGC	1.85911	0.894611	109	85.2735	154
AMPKA2	CAMK	1.39217	0.477332	126	84.8734	155
MLK1	TKL	0.875094	-0.19249	171	84.425	156
AMPKA1	CAMK	1.33523	0.417088	128	84.4153	157
MARK1	CAMK	0.710166	-0.493771	182	84.3754	158
ATM	PIKK	1.10739	0.147164	141	84.2594	159
HRI	Other	0.638704	-0.64678	186	84.0551	160
PDHK1	PDHK	0.924286	-0.113589	165	83.539	161
MST1	STE	0.271345	-1.8818	239	83.2393	162
PKCZ	AGC	0.923125	-0.115403	166	82.3871	163
NEK9	Other	0.890995	-0.166511	169	82.3545	164
MAK	CMGC	3.33808	1.73902	66	82.3364	165
ASK1	STE	0.173766	-2.52478	264	82.2784	166
CLK3	CMGC	4.54917	2.1856	52	81.9109	167
RIPK3	TKL	0.696906	-0.520964	183	81.6873	168
BRAF	TKL	0.526589	-0.925251	198	81.4407	169
EEF2K	Alpha	0.311142	-1.68435	228	80.7373	170
MAP3K15	STE	0.317079	-1.65708	227	79.4307	171
MARK3	CAMK	0.459916	-1.12056	208	79.1902	172
MOK	CMGC	2.07005	1.04967	102	78.7684	173
MST2	STE	0.256845	-1.96103	246	78.7043	174
MYO3B	STE	0.165436	-2.59565	266	78.6958	175
HASPIN	Other	0.23753	-2.07382	248	78.6197	176
NEK3	Other	0.319006	-1.64834	225	78.6185	177
BCKDK	PDHK	0.479154	-1.06144	202	78.2704	178
MEK2	STE	0.177035	-2.4979	260	78.2559	179
TSSK2	CAMK	0.83907	-0.253137	172	78.0299	180
NEK7	Other	0.59754	-0.742894	190	77.6201	181
SSTK	CAMK	0.466748	-1.09929	207	77.5923	182
STLK3	STE	0.0629108	-3.99055	296	76.1624	183
ULK2	Other	0.595454	-0.747939	191	75.9739	184
ANKRD3	TKL	0.605017	-0.724953	188	75.6584	185
TSSK1	CAMK	0.690435	-0.534422	184	75.2632	186
CDK2	CMGC	1.78943	0.839503	110	74.5948	187
OSR1	STE	0.156964	-2.6715	268	74.5755	188
NLK	CMGC	2.46403	1.30102	90	74.0992	189
CAMKK2	Other	0.279556	-1.83879	236	74.0678	190
MARK2	CAMK	0.36854	-1.44011	217	73.7983	191
HIPK3	CMGC	2.60695	1.38236	79	73.7826	192
PLK4	Other	0.211871	-2.23874	256	73.7801	193
TTBK1	CK1	0.299161	-1.74101	231	73.6714	194
NEK8	Other	0.290941	-1.7812	235	73.2967	195
DYRK1A	CMGC	1.9859	0.989793	105	73.0005	196
GRK1	AGC	0.977301	-0.0331257	155	72.5594	197
CHAK1	Alpha	0.500872	-0.997486	199	72.5267	198
GRK3	AGC	0.877016	-0.189325	170	72.4724	199
NEK4	Other	0.270486	-1.88637	240	72.2778	200
HIPK1	CMGC	2.57896	1.36679	82	71.6782	201
MASTL	AGC	0.562648	-0.829695	195	71.5936	202
DYRK4	CMGC	2.10354	1.07282	100	70.5759	203
CDK10	CMGC	0.92544	-0.111788	164	69.9728	204
BUB1	Other	0.266388	-1.9084	242	69.7782	205
NIM1	CAMK	0.362695	-1.46317	218	69.5316	206
MEKK6	STE	0.241544	-2.04964	247	69.2959	207
PERK	Other	0.332307	-1.58941	224	68.8161	208
MLK4	TKL	0.262033	-1.93218	244	68.6662	209
CAMKK1	Other	0.221057	-2.17751	252	68.6143	210
PDHK4	PDHK	0.768213	-0.380421	177	68.4475	211
CDK4	CMGC	0.937208	-0.0935591	161	68.4475	212
MARK4	CAMK	0.459746	-1.12109	209	68.329	213
IRAK4	TKL	0.339642	-1.55791	222	67.8999	214
COT	STE	1.073	0.101647	147	67.7138	215
DYRK2	CMGC	1.88303	0.913055	108	67.6884	216
CHAK2	Alpha	0.493281	-1.01952	200	67.269	217
MTOR	PIKK	1.04115	0.0581821	149	67.0478	218
CDK3	CMGC	0.915514	-0.127346	168	66.7505	219
skMLCK	CAMK	0.66464	-0.589356	185	66.6622	220
MLK3	TKL	0.308227	-1.69793	229	66.6369	221
NEK2	Other	0.419543	-1.25311	213	65.7183	222
HIPK4	CMGC	1.23308	0.302262	132	64.454	223
DSTYK	TKL	0.475879	-1.07133	204	64.4467	224
BMPR2	TKL	0.838565	-0.254005	173	63.6913	225
MEKK2	STE	0.279272	-1.84026	237	63.6563	226
DYRK1B	CMGC	1.09012	0.124488	143	63.3287	227
HIPK2	CMGC	1.01723	0.0246486	153	63.209	228
NEK1	Other	0.150497	-2.73219	270	61.8614	229
ACVR2A	TKL	0.396845	-1.33335	214	61.7224	230
AlphaK3	Alpha	0.116359	-3.10334	279	61.4649	231
VRK1	CK1	0.101977	-3.29368	282	61.1869	232
ULK1	Other	0.201564	-2.31069	257	61.0346	233
TTBK2	CK1	0.357707	-1.48315	220	60.9198	234
GRK4	AGC	0.359615	-1.47548	219	60.417	235
PBK	Other	0.162041	-2.62557	267	60.3916	236
BIKE	Other	0.0665074	-3.91034	295	60.3699	237
CDK7	CMGC	0.590143	-0.760864	192	60.2442	238
CDK14	CMGC	0.568635	-0.814424	193	60.1426	239
CDK6	CMGC	0.423553	-1.23938	212	59.89	240
TLK1	Other	0.232826	-2.10267	250	59.5069	241
CDK1	CMGC	0.476955	-1.06808	203	59.3642	242
GRK2	AGC	0.71865	-0.476638	180	59.189	243
CK1D	CK1	0.926594	-0.109991	163	58.3477	244
PLK1	Other	0.354954	-1.49429	221	58.2486	245
PLK3	Other	0.317704	-1.65424	226	58.1918	246
IRE2	Other	0.218061	-2.1972	255	57.8848	247
GAK	Other	0.152042	-2.71746	269	57.2527	248
TTK	Other	0.0524422	-4.25313	299	56.2168	249
CK2A1	Other	0.0753054	-3.7311	292	55.9437	250
IRE1	Other	0.220569	-2.1807	253	55.76	251
VRK2	CK1	0.389221	-1.36134	215	54.8232	252
CDK12	CMGC	0.297684	-1.74815	232	53.6013	253
CK2A2	Other	0.0698061	-3.8405	294	53.0598	254
ALK2	TKL	0.25933	-1.94714	245	52.6537	255
GRK5	AGC	0.554786	-0.849997	197	51.9732	256
CDK9	CMGC	0.264471	-1.91882	243	49.6017	257
CDK5	CMGC	0.294576	-1.76329	233	49.3564	258
NEK5	Other	0.176698	-2.50064	262	47.8141	259
PRPK	Other	0.836313	-0.257886	174	47.35	260
FAM20C	FAM20	0.0749224	-3.73846	293	46.6163	261
CK1E	CK1	0.470869	-1.0866	206	45.7799	262
MLK2	TKL	0.291759	-1.77715	234	45.7328	263
CDC7	Other	0.368802	-1.43908	216	44.4866	264
GRK7	AGC	0.557958	-0.841772	196	44.3573	265
PINK1	Other	0.269026	-1.89418	241	42.6639	266
AAK1	Other	0.0224197	-5.47909	302	42.3738	267
CDK13	CMGC	0.187472	-2.41525	258	42.3182	268
JNK2	CMGC	0.273202	-1.87196	238	41.4976	269
MPSK1	Other	0.145651	-2.77942	272	40.1559	270
GSK3B	CMGC	0.92275	-0.115988	167	39.7413	271
PLK2	Other	0.084942	-3.55738	288	38.691	272
IKKA	Other	0.134624	-2.89299	276	38.1942	273
CDK17	CMGC	0.100825	-3.31007	284	38.0625	274
CK1G2	CK1	0.176719	-2.50047	261	37.7615	275
CDK18	CMGC	0.118928	-3.07184	278	37.631	276
NEK6	Other	0.147949	-2.75683	271	36.3873	277
LKB1	CAMK	0.104565	-3.25752	281	36.0537	278
ACVR2B	TKL	0.17401	-2.52276	263	35.685	279
PRP4	CMGC	0.171982	-2.53967	265	35.152	280
BMPR1A	TKL	0.0918736	-3.44421	286	34.6093	281
ERK7	CMGC	0.0757675	-3.72228	291	32.3466	282
CK1A	CK1	0.219062	-2.19059	254	31.7326	283
TGFBR1	TKL	0.236362	-2.08093	249	29.441	284
BMPR1B	TKL	0.183396	-2.44697	259	28.9611	285
ALK4	TKL	0.300715	-1.73353	230	27.8383	286
TLK2	Other	0.119668	-3.06289	277	26.6755	287
CDK16	CMGC	0.045083	-4.47127	300	25.8041	288
MOS	Other	0.490182	-1.02861	201	25.5768	289
ERK2	CMGC	0.108545	-3.20364	280	24.9906	290
P38G	CMGC	0.0979171	-3.3523	285	24.6921	291
P38B	CMGC	0.101592	-3.29914	283	23.8847	292
P38A	CMGC	0.139132	-2.84547	275	23.6236	293
ERK1	CMGC	0.0782036	-3.67662	290	23.4206	294
CDK8	CMGC	0.0910666	-3.45693	287	22.4524	295
CDK19	CMGC	0.0535069	-4.22413	298	22.1913	296
JNK3	CMGC	0.143905	-2.79681	274	18.164	297
JNK1	CMGC	0.0843715	-3.5671	289	16.3595	298
HUNK	CAMK	0.0568078	-4.13777	297	12.8869	299
ERK5	CMGC	0.143948	-2.79638	273	12.7612	300
KIS	Other	0.0321054	-4.96104	301	11.2274	301
GSK3A	CMGC	0.337755	-1.56595	223	10.0332	302
P38D	CMGC	0.0167137	-5.90282	303	2.66272	303

## Sheet: human PFKL
kinase	kinase_group	score_raw	score_log2	score_rank	site_percentile	percentile_rank
CAMK2D	CAMK	17.6817	4.14419	7	99.4996	1
LATS2	AGC	15.8524	3.98663	11	99.3389	2
HPK1	STE	4.30567	2.10624	62	99.1128	3
CAMK2A	CAMK	29.6675	4.89081	1	99.1007	4
MAPKAPK3	CAMK	17.3308	4.11527	8	98.8844	5
WNK3	Other	3.99207	1.99714	68	98.7261	6
MAPKAPK2	CAMK	23.8804	4.57776	3	98.6028	7
BRSK1	CAMK	11.1895	3.48407	27	98.6028	8
WNK1	Other	7.33491	2.87478	40	98.5955	9
NDR1	AGC	12.396	3.63181	22	98.465	10
SRPK3	CMGC	25.8458	4.69186	2	98.3804	11
GCK	STE	2.38941	1.25666	107	98.2099	12
BRSK2	CAMK	6.09561	2.60777	50	98.1036	13
MAPKAPK5	CAMK	9.51624	3.25039	31	98.0407	14
PKCD	AGC	6.902	2.78701	43	98.0299	15
KHS2	STE	2.86975	1.52092	97	97.9815	16
DCAMKL1	CAMK	11.5998	3.53602	25	97.9501	17
PKN3	AGC	6.88247	2.78293	44	97.9283	18
MRCKA	AGC	12.2281	3.61213	24	97.9029	19
CHK2	CAMK	15.2175	3.92766	16	97.8667	20
YANK2	AGC	2.60489	1.38122	101	97.8546	21
NIK	STE	3.87073	1.9526	71	97.776	22
PRKD2	CAMK	15.6739	3.97029	12	97.7639	23
NDR2	AGC	9.20095	3.20178	32	97.7386	24
CAMK2B	CAMK	15.5063	3.95478	14	97.7361	25
MSK2	AGC	13.2276	3.72548	20	97.7047	26
MST4	STE	5.18067	2.37314	56	97.6407	27
AKT1	AGC	15.602	3.96366	13	97.6177	28
DLK	TKL	2.10318	1.07257	115	97.5186	29
MSK1	AGC	16.2653	4.02372	10	97.469	30
PRKD3	CAMK	14.5072	3.85869	17	97.4376	31
PKN1	AGC	6.6128	2.72526	46	97.4364	32
WNK4	Other	3.36407	1.75021	78	97.4122	33
CAMK2G	CAMK	4.86355	2.28201	59	97.3905	34
PKN2	AGC	5.68844	2.50803	53	97.3566	35
smMLCK	CAMK	5.1892	2.37551	55	97.3433	36
SRPK2	CMGC	19.8333	4.30985	6	97.3276	37
CDKL1	CMGC	10.9125	3.44791	29	97.3071	38
AKT2	AGC	15.4023	3.94508	15	97.2007	39
PHKG2	CAMK	3.91534	1.96914	70	97.1814	40
DRAK1	CAMK	2.81627	1.49378	98	97.127	41
AKT3	AGC	13.3356	3.73721	19	97.0798	42
SLK	STE	1.75473	0.811247	126	96.9868	43
TAO1	STE	1.07514	0.104527	157	96.9783	44
PIM1	CAMK	12.3319	3.62433	23	96.9686	45
GCN2	Other	2.0359	1.02567	121	96.8562	46
SRPK1	CMGC	20.1566	4.33318	4	96.7595	47
KHS1	STE	1.77076	0.824372	125	96.7317	48
TAK1	TKL	0.906766	-0.141198	173	96.6532	49
PDK1	AGC	1.54796	0.630366	136	96.484	50
YANK3	AGC	3.93709	1.97713	69	96.4598	51
RSK2	AGC	12.5058	3.64453	21	96.4114	52
SBK	Other	19.9137	4.31569	5	96.3196	53
PKCB	AGC	3.71454	1.89318	73	96.2942	54
P70S6K	AGC	8.17038	3.0304	34	96.212	55
MYLK4	CAMK	6.9892	2.80513	42	96.1733	56
RSK3	AGC	9.09847	3.18562	33	96.1661	57
RSK4	AGC	10.9878	3.45784	28	96.1624	58
LOK	STE	1.49823	0.583263	140	96.1032	59
HGK	STE	1.25644	0.329345	146	96.073	60
MNK1	CAMK	4.58376	2.19653	60	96.0428	61
PHKG1	CAMK	3.19287	1.67486	85	96.0029	62
CLK1	CMGC	13.8626	3.79313	18	95.9908	63
PKR	Other	1.51919	0.603305	137	95.9122	64
PKACG	AGC	7.51345	2.90948	36	95.8965	65
TAO2	STE	1.13555	0.183386	155	95.8567	66
PIM2	CAMK	7.50318	2.9075	37	95.6995	67
PIM3	CAMK	6.33254	2.66279	49	95.6379	68
MRCKB	AGC	5.3139	2.40977	54	95.6367	69
MEK1	STE	0.952126	-0.0707759	166	95.6173	70
MINK	STE	0.991836	-0.0118259	163	95.6065	71
PKCG	AGC	3.36757	1.75171	77	95.5509	72
PKCE	AGC	3.31566	1.72929	80	95.4747	73
ROCK1	AGC	3.01241	1.59092	94	95.3502	74
caMLCK	CAMK	4.28145	2.0981	63	95.2596	75
TNIK	STE	1.23788	0.307868	149	95.2197	76
CAMK1A	CAMK	6.59417	2.72119	47	95.204	77
LATS1	AGC	4.46259	2.15788	61	95.1991	78
DCAMKL2	CAMK	3.5794	1.83972	74	95.129	79
SGK1	AGC	10.0618	3.33081	30	95.0831	80
ROCK2	AGC	3.09497	1.62993	87	95.048	81
P70S6KB	AGC	6.73453	2.75158	45	95.0287	82
PKCT	AGC	2.9427	1.55714	95	95.0227	83
SIK	CAMK	4.17887	2.06311	65	94.9683	84
CAMK1G	CAMK	4.08094	2.0289	67	94.961	85
MNK2	CAMK	3.82033	1.9337	72	94.9453	86
CLK4	CMGC	11.4793	3.52096	26	94.8752	87
PRKX	AGC	7.00718	2.80883	41	94.7096	88
CAMK1D	CAMK	7.33921	2.87562	39	94.6395	89
SGK3	AGC	5.86463	2.55204	52	94.4219	90
TAO3	STE	1.57181	0.652424	134	94.3917	91
PKCI	AGC	2.31295	1.20974	109	94.3313	92
DNAPK	PIKK	3.04275	1.60538	89	94.2817	93
PKACA	AGC	5.15179	2.36508	57	94.2358	94
PKACB	AGC	5.95898	2.57506	51	94.2261	95
RIPK1	TKL	2.07735	1.05475	117	94.2201	96
PASK	CAMK	2.90093	1.53651	96	94.1971	97
AURA	Other	4.179	2.06316	64	94.1657	98
CAMK4	CAMK	3.33898	1.73941	79	94.1222	99
CRIK	AGC	3.09886	1.63174	86	94.1113	100
P90RSK	AGC	6.45081	2.68948	48	94.0726	101
CLK2	CMGC	16.7341	4.06472	9	94.0618	102
CHK1	CAMK	3.27009	1.70933	82	94.0557	103
IKKB	Other	2.44685	1.29093	105	94.0183	104
DMPK1	AGC	2.03629	1.02594	120	93.9264	105
MELK	CAMK	3.55833	1.8312	75	93.8805	106
SNRK	CAMK	1.24582	0.317095	148	93.7149	107
PAK5	STE	2.5272	1.33754	103	93.6556	108
QIK	CAMK	2.27879	1.18827	111	93.6411	109
PKG1	AGC	2.28268	1.19073	110	93.4647	110
DAPK2	CAMK	3.0369	1.6026	92	93.1009	111
CAMK1B	CAMK	4.11608	2.04127	66	93.0706	112
PKCA	AGC	2.34805	1.23147	108	92.9836	113
NUAK2	CAMK	3.20685	1.68116	84	92.8313	114
STK33	CAMK	1.04895	0.0689465	159	92.7564	115
DAPK1	CAMK	2.57794	1.36622	102	92.6778	116
AURB	Other	3.03782	1.60304	91	92.6174	117
TGFBR2	TKL	1.56614	0.647209	135	92.5437	118
PKG2	AGC	3.06629	1.6165	88	92.5074	119
AMPKA2	CAMK	3.27016	1.70936	81	92.4651	120
NUAK1	CAMK	2.14816	1.1031	113	92.4433	121
PAK4	STE	1.59316	0.671888	133	92.3418	122
MEKK3	STE	0.942564	-0.0853379	169	92.291	123
MST3	STE	1.22189	0.289112	150	92.1496	124
YSK4	STE	1.06563	0.0917088	158	91.7943	125
QSK	CAMK	2.06088	1.04326	119	91.7894	126
DAPK3	CAMK	1.75025	0.807558	127	91.7399	127
CDKL5	CMGC	5.09465	2.34898	58	91.6287	128
AMPKA1	CAMK	2.64827	1.40505	100	91.5574	129
PAK6	STE	1.96056	0.971263	123	91.3882	130
PAK2	STE	2.06112	1.04343	118	91.3761	131
ICK	CMGC	7.45596	2.89839	38	91.2202	132
MEK5	STE	0.644261	-0.634284	195	91.196	133
NEK8	Other	0.715532	-0.482911	188	91.1162	134
RIPK2	TKL	0.492878	-1.0207	212	90.7862	135
MYO3A	STE	0.343942	-1.53976	234	90.536	136
MARK1	CAMK	1.3562	0.439571	142	90.5095	137
PKCH	AGC	1.43261	0.518645	141	90.4817	138
PAK3	STE	1.98193	0.986909	122	90.4381	139
HRI	Other	0.908771	-0.138011	172	90.3463	140
PAK1	STE	2.13876	1.09678	114	90.194	141
AURC	Other	2.09018	1.06362	116	90.1722	142
PRKD1	CAMK	3.03406	1.60125	93	89.7528	143
YSK1	STE	0.435265	-1.20003	218	89.1219	144
PKCZ	AGC	1.51491	0.599229	138	88.9031	145
IKKE	Other	1.16226	0.216937	154	88.7085	146
ATR	PIKK	1.33157	0.413129	144	88.5587	147
CLK3	CMGC	7.85779	2.97412	35	88.3242	148
TBK1	Other	1.2802	0.356364	145	87.9857	149
MARK3	CAMK	0.963857	-0.0531084	165	87.7803	150
NEK11	Other	0.534622	-0.903409	206	87.7718	151
MST1	STE	0.366877	-1.44663	227	87.692	152
LRRK2	TKL	0.476815	-1.0685	214	87.1517	153
RAF1	TKL	1.34911	0.432006	143	86.9704	154
SMG1	PIKK	0.729685	-0.454654	186	86.5208	155
ATM	PIKK	1.25219	0.324458	147	86.2452	156
MST2	STE	0.3695	-1.43635	226	85.5684	157
NIM1	CAMK	0.828346	-0.271695	180	84.8613	158
NEK7	Other	0.830451	-0.268033	179	84.5458	159
MLK1	TKL	0.862014	-0.214217	177	84.1579	160
MYO3B	STE	0.236607	-2.07943	257	84.1433	161
CK1G3	CK1	0.992804	-0.010419	162	84.0334	162
MASTL	AGC	0.792526	-0.335471	183	83.9947	163
CAMKK2	Other	0.422166	-1.24412	220	83.9778	164
BCKDK	PDHK	0.633194	-0.65928	196	83.8714	165
MARK2	CAMK	0.722819	-0.468293	187	83.62	166
TSSK2	CAMK	1.18558	0.245597	151	83.5148	167
MEK2	STE	0.215918	-2.21144	259	83.2102	168
NEK9	Other	0.918543	-0.122581	171	83.058	169
GRK6	AGC	1.61818	0.694374	131	83.0567	170
MLK3	TKL	0.664058	-0.59062	192	82.9443	171
SSTK	CAMK	0.710145	-0.493814	189	82.931	172
MARK4	CAMK	0.928503	-0.107021	170	82.8356	173
MAK	CMGC	3.44725	1.78545	76	82.6555	174
DYRK3	CMGC	3.03964	1.6039	90	82.0584	175
RIPK3	TKL	0.703335	-0.507715	191	81.8577	176
NEK3	Other	0.375183	-1.41433	224	81.7659	177
MEKK1	STE	0.509734	-0.972185	209	81.3126	178
PBK	Other	0.390469	-1.35672	223	81.2196	179
CK1G1	CK1	0.781725	-0.355267	184	81.1736	180
TSSK1	CAMK	0.998124	-0.00270918	161	81.0854	181
MOK	CMGC	2.43303	1.28276	106	80.6696	182
ULK2	Other	0.710045	-0.494018	190	80.4678	183
PLK4	Other	0.309405	-1.69243	247	80.4605	184
IRAK1	TKL	0.421308	-1.24705	221	80.3505	185
PERK	Other	0.505854	-0.983208	210	80.1728	186
PDHK4	PDHK	0.949169	-0.0752633	168	79.9214	187
TLK1	Other	0.53369	-0.905927	207	79.7256	188
COT	STE	1.63237	0.706964	130	79.6193	189
NEK4	Other	0.365083	-1.4537	228	79.2301	190
HASPIN	Other	0.233463	-2.09874	258	78.3429	191
MTOR	PIKK	1.50321	0.588046	139	77.9622	192
CK1A2	CK1	1.17244	0.229518	152	77.5041	193
skMLCK	CAMK	1.08026	0.111378	156	77.0532	194
MEKK6	STE	0.331605	-1.59246	240	77.052	195
EEF2K	Alpha	0.250847	-1.99512	255	76.8405	196
DYRK1B	CMGC	3.2329	1.69283	83	76.2398	197
CAMKK1	Other	0.286337	-1.80421	252	75.6596	198
DYRK1A	CMGC	2.25404	1.17251	112	74.8547	199
HIPK3	CMGC	2.80407	1.48752	99	74.7592	200
CDK2	CMGC	1.78158	0.833157	124	74.544	201
ANKRD3	TKL	0.583468	-0.777274	201	74.4268	202
NLK	CMGC	2.50481	1.3247	104	74.3869	203
BUB1	Other	0.340058	-1.55615	237	73.8442	204
BMPR2	TKL	0.949229	-0.0751712	167	73.7705	205
MLK4	TKL	0.32753	-1.6103	243	73.6351	206
IRAK4	TKL	0.441286	-1.18021	217	73.1323	207
NEK2	Other	0.589499	-0.762438	200	73.1226	208
ZAK	TKL	0.295779	-1.75741	250	71.9272	209
GRK3	AGC	0.857507	-0.22178	178	71.8716	210
CDK10	CMGC	1.04872	0.0686315	160	71.3229	211
PLK3	Other	0.563215	-0.828243	204	71.1924	212
OSR1	STE	0.126157	-2.9867	282	70.0586	213
IRE2	Other	0.346564	-1.52881	232	69.1835	214
CHAK1	Alpha	0.420596	-1.24949	222	68.9394	215
NEK1	Other	0.198213	-2.33488	263	68.862	216
ULK1	Other	0.265204	-1.91483	253	68.6723	217
ASK1	STE	0.0760132	-3.71761	293	68.3725	218
MEKK2	STE	0.318628	-1.65005	245	68.2553	219
BRAF	TKL	0.341289	-1.55093	235	68.1864	220
CDK4	CMGC	0.900666	-0.150935	174	68.1102	221
IRE1	Other	0.359606	-1.47551	230	67.9882	222
NEK5	Other	0.34018	-1.55563	236	67.8093	223
DYRK4	CMGC	1.65138	0.723671	129	67.7791	224
AlphaK3	Alpha	0.149438	-2.74238	277	67.3355	225
CDK3	CMGC	0.975282	-0.0361093	164	67.1517	226
MAP3K15	STE	0.191697	-2.3831	264	67.0563	227
PDHK1	PDHK	0.599464	-0.738256	197	66.9668	228
VRK1	CK1	0.123418	-3.01837	283	66.8967	229
PLK1	Other	0.476692	-1.06887	215	66.4132	230
HIPK1	CMGC	1.66355	0.734268	128	65.659	231
DYRK2	CMGC	1.6031	0.680867	132	65.6034	232
MLK2	TKL	0.501738	-0.994993	211	64.935	233
DSTYK	TKL	0.483908	-1.0472	213	64.8734	234
HIPK4	CMGC	1.16281	0.21761	153	63.365	235
TTBK1	CK1	0.169192	-2.56327	271	62.6192	236
STLK3	STE	0.0320938	-4.96156	300	62.5068	237
FAM20C	FAM20	0.160214	-2.64193	274	62.3279	238
GRK1	AGC	0.646948	-0.628278	194	62.0463	239
BIKE	Other	0.0697355	-3.84196	296	61.7538	240
NEK6	Other	0.359062	-1.47769	231	61.5108	241
GAK	Other	0.167805	-2.57514	273	61.4274	242
GRK2	AGC	0.752027	-0.411143	185	61.3924	243
HIPK2	CMGC	0.826869	-0.27427	181	60.886	244
CDK1	CMGC	0.546573	-0.871514	205	60.7228	245
CDK14	CMGC	0.589924	-0.761399	199	60.6188	246
CDK6	CMGC	0.450814	-1.1494	216	60.556	247
CK2A1	Other	0.0935647	-3.41789	287	60.0471	248
CDK7	CMGC	0.579947	-0.786007	202	59.9795	249
TTK	Other	0.0604301	-4.04859	297	59.8235	250
CDC7	Other	0.513781	-0.960775	208	58.9013	251
GRK4	AGC	0.330317	-1.59808	242	57.9404	252
TTBK2	CK1	0.315887	-1.66252	246	57.7229	253
CK2A2	Other	0.0839767	-3.57387	291	56.7233	254
ACVR2A	TKL	0.336162	-1.57277	239	56.577	255
CDK12	CMGC	0.344866	-1.53589	233	56.0222	256
PRPK	Other	0.896695	-0.157311	175	55.9388	257
CHAK2	Alpha	0.338245	-1.56386	238	55.5243	258
CDK5	CMGC	0.430446	-1.2161	219	55.3538	259
LKB1	CAMK	0.186414	-2.42341	266	54.428	260
GRK5	AGC	0.568533	-0.814685	203	53.2	261
CDK9	CMGC	0.299986	-1.73703	249	52.1206	262
ALK2	TKL	0.237019	-2.07693	256	49.7951	263
GRK7	AGC	0.655822	-0.608624	193	49.4942	264
TLK2	Other	0.254461	-1.97448	254	49.2258	265
AAK1	Other	0.0271645	-5.20213	301	46.9656	266
PINK1	Other	0.305799	-1.70934	248	46.6369	267
PLK2	Other	0.116825	-3.09758	285	45.8814	268
CDK13	CMGC	0.214942	-2.21798	260	45.7122	269
ERK7	CMGC	0.126891	-2.97834	281	44.3089	270
HUNK	CAMK	0.190662	-2.39091	265	43.7167	271
VRK2	CK1	0.318886	-1.64889	244	42.4995	272
CK1D	CK1	0.794297	-0.332249	182	42.485	273
CDK17	CMGC	0.109027	-3.19725	286	39.8223	274
CDK18	CMGC	0.130692	-2.93576	278	39.3219	275
IKKA	Other	0.129397	-2.95012	279	37.4146	276
ACVR2B	TKL	0.182465	-2.45431	268	37.3917	277
ERK2	CMGC	0.185098	-2.43364	267	37.2962	278
TGFBR1	TKL	0.288762	-1.79205	251	36.8357	279
GSK3B	CMGC	0.881851	-0.181393	176	36.6495	280
CK1E	CK1	0.372387	-1.42512	225	35.9304	281
MOS	Other	0.592582	-0.754914	198	35.6572	282
PRP4	CMGC	0.174147	-2.52162	270	35.5702	283
MPSK1	Other	0.121713	-3.03845	284	35.4868	284
ALK4	TKL	0.331082	-1.59474	241	33.3825	285
JNK2	CMGC	0.198366	-2.33376	262	32.1158	286
BMPR1A	TKL	0.0773616	-3.69224	292	29.609	287
P38A	CMGC	0.168424	-2.56983	272	28.3737	288
CDK16	CMGC	0.0516934	-4.27387	298	28.3725	289
BMPR1B	TKL	0.180296	-2.47156	269	28.3544	290
CK1G2	CK1	0.127765	-2.96844	280	26.8907	291
ERK5	CMGC	0.202569	-2.30352	261	22.3799	292
ERK1	CMGC	0.0738469	-3.75932	294	22.3714	293
CK1A	CK1	0.151518	-2.72244	275	22.3303	294
P38G	CMGC	0.0892388	-3.48618	288	22.2324	295
JNK3	CMGC	0.151232	-2.72516	276	19.5431	296
P38B	CMGC	0.0870549	-3.52193	289	19.5141	297
CDK19	CMGC	0.0453236	-4.46359	299	19.1841	298
JNK1	CMGC	0.085476	-3.54834	290	16.6628	299
CDK8	CMGC	0.0708825	-3.81843	295	16.6	300
GSK3A	CMGC	0.36357	-1.4597	229	11.6214	301
KIS	Other	0.0174798	-5.83817	303	7.05626	302
P38D	CMGC	0.0177072	-5.81952	302	3.01686	303
