# Supplementary material for: Phosphorylation of PFKL regulates metabolic reprogramming in macrophages following pattern recognition receptor activation
Source: Nat Commun. 2024 Jul 31;15:6438. doi: 10.1038/s41467-024-50104-7 (PMC11291651; doi:10.1038/s41467-024-50104-7)
Supplement: Supplementary file 6 — Source Data [file 41467_2024_50104_MOESM6_ESM.xlsx]

## Sheet: Figure 1
Figure 1a
Time (minutes)	∅								R848								LPS								poly(I:C)								Pam3csk4								TNFα
1.30899	6.47381	7.00883	7.31499	7.57038	7.61451	6.8938			8.12151	9.28737	5.54776	4.13806	3.98578	6.13033	6.19533	9.77596	7.25002	7.17993	4.45592	2.62184	4.55801	5.70802	4.05738	4.67737	8.42316	7.74702	5.83691	4.76065	5.72257	6.70628	7.94435	7.35577	9.57135	8.1556	5.48759	4.28168	5.64952	6.96809	5.71837	7.43648	7.35423	7.13762	5.18032	3.21071	4.74082	5.5683	6.28618	8.49337
7.8076	7.4598	6.79812	7.96483	8.2436	8.57525	7.54777			6.76219	9.12654	8.19868	6.62547	5.0926	9.45107	8.63313	10.3578	7.09876	9.93786	8.11312	3.28725	6.64067	9.48785	8.19213	5.6668	8.46154	10.143	9.5179	6.00767	8.60316	8.13784	10.8496	7.69413	8.69422	9.63731	7.79445	4.41213	8.13326	10.5343	9.51435	9.0575	9.29298	10.4112	7.47813	3.45678	7.12172	8.60009	9.98525	8.879
14.3134	7.06736	6.90993	6.40785	6.99383	6.97981	7.08225			7.49769	8.49419	6.87599	5.5176	6.05681	9.04626	8.34518	11.2798	8.3402	8.46505	7.35186	3.99076	6.64248	7.6694	6.60727	5.86036	7.53004	8.20258	8.73501	6.41074	7.4845	7.42627	9.28345	6.99334	8.34358	9.02137	8.11452	5.6087	7.99853	8.50892	7.6448	8.9572	8.83343	8.14325	6.30161	3.54857	7.46826	7.34803	7.83354	9.29642
20.9303	12.768	13.2426	12.8255	13.7194	14.2068	17.8019			21.3021	19.2198	15.8187	16.2805	18.9739	21.2668	22.6871	26.4447	24.2539	17.5747	18.4931	13.3577	18.4181	19.0427	49.6496	42.7073	15.5335	16.1825	16.8332	15.7816	18.0687	17.549	24.3476	16.5547	22.6883	23.301	18.7766	15.4626	17.6809	19.3088	18.0745	21.0521	23.3191	16.8516	16.6608	12.7515	16.9006	16.6257	18.144	18.9293
27.4388	15.336	16.1327	15.2251	15.6556	16.6683	19.139			22.4857	23.5118	19.2275	19.0557	22.1897	25.3991	25.6011	26.9714	26.8827	22.4967	22.1209	16.1614	21.6721	23.4268	43.09	39.0258	18.6417	19.5827	21.309	18.1064	21.1992	20.504	27.697	20.1216	23.9232	26.6883	22.0521	18.2919	21.7321	24.541	20.5997	25.4117	24.0896	19.9948	20.0601	14.7682	19.909	20.2906	21.1321	22.3451
33.9473	15.8642	16.6729	15.647	15.8968	17.4646	19.1057			23.4977	25.8673	21.1674	20.6685	24.1883	28.0631	27.6981	27.6242	28.1003	24.5254	23.4456	17.2767	23.1642	25.3729	42.2488	39.0429	19.9821	21.6612	23.18	19.2386	22.7731	21.9018	30.4902	21.4584	25.0789	28.9421	24.3988	19.4181	23.2877	26.8635	21.8096	27.8437	24.2886	21.322	21.718	15.3749	20.8223	21.9148	22.1209	23.9057
40.5508	22.7671	21.9238	20.441	21.762	23.8313	23.8514			35.6663	44.27	37.4227	37.2357	40.8172	43.5572	41.2916	37.0276	41.9194	44.773	42.0905	31.0669	43.5192	43.5061	43.8442	38.3067	31.8299	38.0908	38.4198	33.3339	39.6824	35.7179	44.324	32.0981	35.0361	48.1706	42.4781	35.4551	42.1301	45.8705	37.382	42.0861	29.0277	34.3329	33.153	25.9254	31.617	34.288	33.2052	35.1339
47.0664	21.7563	22.1618	20.1492	21.457	23.2423	24.8326			34.5609	41.7696	35.3463	35.2176	38.2877	41.7883	39.1878	35.2943	39.9041	42.8958	39.6855	29.5954	40.4132	41.9796	43.2158	37.4646	29.758	36.0061	36.0819	31.4351	37.1485	33.888	42.7747	29.4918	33.5528	45.5199	40.0887	33.8818	39.8333	43.9986	35.5751	39.3436	29.8019	31.602	31.7844	24.3453	31.2044	32.1229	30.6159	32.7963
53.5723	22.7781	24.2267	21.894	23.1707	25.4224	28.1826			35.6115	41.4139	34.81	34.8151	37.7942	41.2933	38.7723	35.5085	41.4166	42.7971	39.3492	29.6995	40.0374	42.2202	42.9842	37.566	31.4976	36.2134	36.0124	31.4284	36.8862	33.9622	43.0155	31.1912	34.6756	44.8175	39.4507	33.6365	39.6817	43.6799	35.0756	40.4774	32.3963	31.1753	31.786	24.6952	31.316	32.6586	31.5703	34.6962
60.1894	7.11222	7.69108	6.62039	5.76943	6.77531	6.40609			7.00717	11.0416	8.54743	8.28096	9.79744	11.0532	10.2141	8.28747	8.59074	10.2735	8.96372	6.45432	7.3251	9.03468	7.50117	7.93332	7.44701	10.1322	9.59004	7.70576	8.33051	8.4152	12.9664	7.35942	9.2335	12.4815	9.83864	8.35629	8.17282	10.6185	8.23594	10.2944	7.32593	8.62476	9.88209	5.23716	6.85553	7.98538	8.0614	8.79353
66.7088	6.42561	6.75508	5.86772	5.14832	5.59331	5.75899			6.07484	8.82405	7.47465	6.74996	8.51446	9.56677	9.05219	7.49289	7.06576	8.11418	6.82886	5.25957	6.2988	7.6385	6.66256	6.96885	6.28885	7.92998	7.71258	6.81789	6.75218	7.02617	11.2687	6.52605	7.59381	10.1707	7.70028	7.67299	6.85369	9.24364	6.95043	8.96132	6.92238	7.35585	8.119	4.5566	6.34995	7.20864	6.78189	7.63558
73.2323	5.80546	5.86214	5.45132	4.91602	5.48592	5.56734			5.22821	7.83634	6.44627	6.05953	7.71087	8.75762	8.23019	6.96623	6.09551	6.82421	6.14202	4.96607	5.11861	7.20675	6.30011	6.66353	5.9142	7.45735	7.2591	6.28276	6.26548	6.75737	10.6135	6.19152	7.27412	9.26183	7.02382	6.96397	5.99668	8.62377	6.11586	8.23907	6.26225	6.41129	7.34688	3.98691	5.59237	6.31598	6.0466	7.44548
Figure 1e and 1f										Figure 1g

## Sheet: Figure 2
Figure 2a-2d										Figure 2e-2g									Figure 2h-2j

## Sheet: Figure 3
Figure 3a, 3c and 3h										Figure 3b
										Time (minutes)	WT						PFKL-/-
										1.40634	12.2585	12.88	10.4766	10.5166	11.2617		8.35882	10.1439	9.37608	9.08392	9.48722	8.17719
										7.93218	12.2564	12.3799	10.3335	10.3233	10.7251		8.84759	8.8753	9.03102	7.6357	7.88844	8.00507
										14.4598	12.2614	12.7855	10.0742	10.5503	10.2825		9.15221	8.51865	10.0189	7.56859	7.51447	7.94418
										21.0818	36.2476	37.2635	31.7453	33.6913	31.9802		26.5934	25.8415	28.2467	23.2859	22.5441	24.0297
										27.608	49.4488	50.1776	42.5969	46.2216	43.5377		33.8747	32.2016	34.9407	28.9394	27.5604	26.9741
										34.1348	56.7407	56.3981	47.7517	52.3559	48.5125		38.2829	35.0193	38.1655	31.1432	29.2266	32.5875
										40.662	60.5454	59.3999	50.2845	50.8992	47.9117		38.2687	35.7229	37.221	30.5704	28.4036	31.2761
										47.1925	61.4768	60.2095	50.5539	52.6696	48.8563		39.0828	35.5712	37.3491	30.6681	28.5046	28.5741
										53.7196	63.4008	63.1414	52.3833	54.1876	50.4833		39.3594	36.4662	38.2521	30.975	29.5732	32.2743
										60.2499	30.1421	30.3887	23.892	27.0047	25.9145		18.5766	16.5646	17.3918	14.4648	13.2832	13.1393
										66.7817	23.5828	23.3044	17.7893	20.808	19.6177		15.3115	13.794	14.7743	11.7279	11.1616	13.5548
										73.3149	21.2778	20.4885	15.8922	18.7967	18.1082		14.3259	12.6355	13.4856	10.7666	10.258	11.0451
										Figure 3d
										Time (minutes)	WT								PFKL-/-								PFKL-/- + PFKLWT								PFKL-/- + PFKLS775A
										1.40589	9.14226	8.69248	6.6987	9.43471	9.89231	8.65339			7.16227	7.50663	6.22424	5.723	7.46722	5.10321	8.02973	6.97677	7.48841	7.39735	8.31161	7.79897	9.65741	7.46961	10.288	7.04985	5.9878	5.41412	5.93837	6.22947	8.38445	8.06817	6.83526	6.85963
										7.92566	9.40409	9.16164	6.42243	9.41715	9.94172	8.48008			7.58802	7.13205	5.50579	6.05415	6.77122	4.93868	7.546	6.99392	7.62082	6.68255	7.86263	6.65574	7.57161	5.64253	8.70965	7.27825	6.59294	4.99553	4.49028	6.22644	7.44555	7.95707	6.79307	6.95359
										14.4481	9.6292	9.17373	6.76485	9.18782	10.0723	8.46315			7.4605	6.95967	5.83967	5.79276	7.17481	5.07863	7.87544	7.11464	7.47309	6.72118	7.70017	6.73953	7.63403	6.00037	8.58004	7.19355	6.62075	5.33746	4.84941	5.89179	7.63509	7.99008	6.70379	6.93161
										21.0679	28.5162	29.5357	24.6916	28.5897	31.6341	28.2961			21.4732	20.3152	17.7729	19.022	20.6787	16.0718	22.5822	20.4685	24.989	23.7406	26.059	25.4725	26.5946	23.0193	29.2334	24.8452	23.8566	18.8827	19.7146	20.662	22.4721	24.1263	23.4734	23.9378
										27.5919	45.2692	47.1553	39.4404	44.0738	49.1184	44.5931			31.7958	28.9585	27.1625	27.4791	30.531	24.3472	33.7786	29.5641	38.7094	35.8538	38.8583	38.2436	41.3052	35.4921	45.4404	37.4927	36.0858	29.2625	30.7909	31.1186	33.5125	36.2039	35.0535	35.182
										34.1169	51.2894	52.2637	42.6803	48.2248	54.3523	49.4524			36.0005	33.082	31.0612	30.5498	34.9854	28.6665	38.5822	33.5339	46.0078	40.8772	45.1485	44.1403	48.7567	41.8381	53.2738	43.4202	41.0053	32.5584	35.0803	34.4732	38.1694	41.2024	39.4653	39.5
										40.7341	48.1789	50.3938	39.3681	47.0219	52.2148	46.9124			36.4589	33.3134	29.3875	30.5115	33.7934	28.2003	36.0974	33.2866	48.9429	41.7717	47.1565	44.6222	47.6276	43.1654	53.3614	45.4765	39.2211	32.4654	31.5632	33.8176	36.6511	39.5349	38.4247	40.3426
										47.2583	50.7109	51.537	40.3604	47.3832	52.3791	48.7323			36.612	33.5416	30.4786	30.0741	34.0564	28.6941	37.7185	33.3172	50.038	41.6356	46.2689	44.9207	50.1804	43.5909	54.9854	45.8384	39.4326	32.112	34.2786	33.1439	36.6832	39.873	38.9836	40.0528
										53.7837	53.5703	53.9353	41.773	49.3044	54.7927	50.9435			37.5844	34.3154	31.4593	31.0171	35.6382	29.4204	38.8548	34.1571	51.0472	43.0939	47.7634	46.1461	51.8667	44.7732	56.543	46.9635	39.7583	32.5115	35.1852	34.1397	37.8672	41.4846	39.9886	40.9021
										60.4001	13.8729	14.2531	10.5629	13.0984	15.2918	13.3373			10.1837	8.96762	7.74914	8.14725	8.94559	7.21053	10.279	9.02714	11.3737	9.65836	10.9857	10.601	10.5465	11.7959	13.0217	10.3849	9.09887	6.9396	7.57753	7.4976	9.25793	10.3296	9.2562	8.98457
										66.9267	11.9968	11.84	8.68819	10.5863	12.0639	10.8869			8.30869	7.07948	6.31785	6.11925	7.60888	5.4648	8.93278	7.10625	8.97546	7.40747	8.31818	9.38492	9.87095	9.11872	11.1593	8.07044	7.71136	5.57198	6.77494	6.24148	8.07926	8.76829	7.67802	7.28819
										73.4561	11.7219	11.369	8.47765	9.97282	11.5631	10.7794			7.8245	6.91753	6.12049	5.84729	6.96021	5.00339	8.70532	6.44212	8.33973	6.727	7.60109	8.62257	9.7105	8.18352	10.602	7.3882	7.05262	5.66182	6.51095	5.78318	7.76241	8.28792	7.33952	6.66765
										Figure 3e
											WT			PFKL/-			PFKL-/- + PFKLWT			PFKL-/- + PFKLS775A
										Basal	10.4546	7.5089	8.81289	8.64596	5.07579	6.66746	11.3288	8.06977	7.56362	9.67714	6.14941	6.54715
										Glycolysis	39.4392	35.8213	40.8287	25.618	20.3729	26.6457	36.8108	35.6384	38.1776	33.5116	27.4755	31.1868
										Glycolytic capacity	42.4187	41.5449	41.838	26.0306	25.1532	27.3938	39.041	41.1773	41.2694	34.902	29.0059	31.2347
										Figure 3f			Figure 3h
										PFKLWT	PFKLS775A		Phosphorylation Ratio
										107.75	53.7		40.9886
										142.4	99.55		21.7857
										156.15	84.85		27.3384

## Sheet: Figure 4
Figure 4b			Figure 4c			Figure 4d			Figure 4f			Figure 4h			Figure 4i			Figure 4j
WT	PfklS775A/S775A		WT	PfklS775A/S775A		WT	PfklS775A/S775A		WT	PfklS775A/S775A		WT	PfklS775A/S775A		WT	PfklS775A/S775A		WT	PfklS775A/S775A
29.3	29.65		0.12	0.11		0.0041	0.0037		43.3	57.1		0.52	1.4		6731.03	10562.5		24.45	27.36
25.52	28.88		0.09	0.1		0.0035	0.0035		46.8	57.3		0.63	1.86		7871.38	1062.97		37.39	12.66
25.73	28.18		0.09	0.1		0.0035	0.0035		50.5	56.3		0.29	1.56		10076.6	478.19		25.5	17.1
24.65	28.61		0.06	0.1		0.0024	0.0035		48.3	50.4		0.28	0.54		10296.6	7885.24		69.08	23.72
26.9	28.18		0.1	0.09		0.0037	0.0032		42.4	48.7		0.15	0.35		9538.24	70.915		26.36	12
31.78	28.24		0.12	0.09		0.0038	0.0032		41.9	46.3		0.24	0.63		19893.3	5291.23		41.575	16.715
31.99	28.06		0.14	0.14		0.0044	0.005					0.54	0.98		50.33	187.68		3.305	2.61
30.74	27.01		0.12	0.08		0.0039	0.003					0.41	0.68		36.38	823.405		1.7	0.13
	27.67			0.11			0.004						1.2		96.03	72.59		11.475	0.37
															14656.8	3883.67		25.08	16.195
															7310.35	4215.16		19.49	22.04
															5456.44	3261.38			4.35
Figure 4k				Figure 4l				Figure 4m				Figure 4n				Figure 4o
WT mock	WT+TNF	PfklS775A/S775A+TNF		WT mock	WT+TNF	PfklS775A/S775A+TNF		WT mock	WT+TNF	PfklS775A/S775A+TNF		WT mock	WT+TNF	PfklS775A/S775A+TNF		WT mock	WT+TNF	PfklS775A/S775A+TNF
5.87	2.15	1.14		72.4	50.2326	64.9123		25.7	52.093	84.2105		1.4	0.930233	2.63158		0.5	0.7	0.8
4.09	2.36	3.63		58.7	45.339	67.7686		39.6	48.7288	27.8237		1.2	0.847458	1.65289		0.5	0.4	0.6
3.52	2.84	5.21		83.2	59.1549	77.7351		12	43.662	20.7294		3.4	1.76056	2.4952		1.1	0.5	0.4
8.12	4.36	5.68		77.7	60.0917	71.3028		18.6	37.844	24.6479		2.7	1.14679	3.16901		1	0.9	0.6
3.08	2.87	3.63		79.2	58.5	67.5		17.3	40.1	29.7		3.2	0.7	1.7		0.3	0.7	0.7
4.68	2.38	5.22		90.8	45.4	77.6		7	52.1	19.3		1.3	2.1	2.5		0.9	1.3	0.4
	2.22	5.66			48.2	71.6			50.4	24.6			0.9	3.2			0.7	0.6
	4.37	1.75			60	42.9			37.8	54.8			1.1	1.7			1	0.8
	2.68	2.96			47.4	48.3			49.3	49			2.6	2			1.1	0.4
	1.6	2.56			46.9	47.7			49.3	49.1			2.5	2			1	0.9
	9.12	3.44			75.5	51.5			22.3	46.2			1.5	1.7			3	1.1
	2.08	2.36			60.1	44.5			37.9	52.6			1	2.1			0.5	0.9
	1.88	2.36			38.8	62.7			59	34			1.1	2.5			3.9	1.5
	1.97	3.48			55.8	49.7			41.7	46.2			1	3.2			1.9	1.3
	4.4	3.64			79.1	49.5			15.9	46.6			2	2.5			1.3	0.4
	4.03	2.23			67	35			30	62.8			2.5	1.3			1.2	0.4
	2.8	4.13			80.7	30			14.7	66.8			0.7	1.7				0.6
	2.65	1.59			57.4	49.7			39.5	44.6			0.8	4.4				0.3
	2.25	2.56			46.2	72.7			50.8	25.3			1.3	1.6
	3.34	2.81			39.2	48.4			58.1	48.7			1.5	2.5
		3.1				42.6				54.9				1.9
		2.88				40.3				57.7				1.7

## Sheet: Figure 5
Figure 5a																										Figure 5b
	∅												LPS 1h													Glycolysis	Glycolytic capacity
Time (minutes)	WT						PfklS775A/S775A						WT						PfklS775A/S775A							0.614373	0.702141
1.40549	2.9628	1.32119	0.880179	2.05205	2.31842		2.24619	0.980834	1.98649	2.62993	3.62135		3.21316	5.84141	5.74007	6.05313	6.04799	5.26107	3.99166	5.42878	5.15844	4.71176	4.32513	4.54606		0.841228	0.901226
7.93372	2.3559	1.11932	0.561319	1.33907	2.23179		1.8994	0.415843	1.50374	2.13054	2.81802		3.00105	5.33857	5.35049	4.13347	5.17161	4.35953	3.4884	4.40533	3.11994	3.95535	3.25984	3.74325		0.576491	0.51493
14.4651	2.5787	1.35719	0.34855	1.41076	2.22986		1.86644	0.536571	1.70765	1.62447	2.88119		2.97823	4.84324	5.17324	4.00452	4.53666	3.94369	2.93218	4.07704	3.55992	3.79225	3.29622	3.38276		0.862222	0.930162
21.067	5.0339	2.52403	1.91161	2.00466	4.33203		2.68705	0.926952	2.1732	3.38651	3.81688		4.86394	9.61834	12.2604	10.595	12.8027	11.6282	5.71603	8.42359	8.44674	8.70269	7.94278	6.07323
27.5972	6.03028	3.55691	2.45158	2.57052	5.41998		2.56694	0.846545	2.17994	3.98417	4.5355		6.32332	10.7975	14.4618	12.7917	14.8618	13.7633	6.24244	9.57538	10.1083	9.53581	8.76591	6.59456
34.1273	6.59722	4.48254	3.07084	2.84973	6.32261		2.85739	1.13814	2.57955	5.18534	5.30633		6.9908	11.3711	14.7957	13.7772	15.7915	14.7404	6.2851	9.83502	10.809	9.77897	9.29238	6.97925
40.7178	7.56741	2.7139	2.41332	3.5448	6.44945		4.19141	1.60271	3.01964	4.473	6.87898		8.07969	14.8409	19.8079	17.3212	20.9419	18.1979	8.94228	13.9152	13.6829	13.4978	12.5717	9.56096
47.2481	6.95224	2.83394	2.43382	3.69719	6.08391		4.25266	2.05306	3.53694	4.41785	6.68497		8.61748	15.2185	20.2174	17.9771	22.0015	19.3687	9.22422	13.8889	14.8615	13.4571	12.8677	9.58207
53.7817	6.68402	2.38496	2.10595	3.74841	5.90849		4.40634	2.20642	3.37033	3.76024	6.4384		8.24418	14.9086	20.0723	18.2148	22.127	19.3048	9.25159	13.7644	15.1256	13.8157	13.4983	9.92488
60.3792	2.72811	3.63511	1.57232	1.1497	2.84652		1.13328	0.58159	1.38332	2.93415	2.56428		3.5944	4.12649	3.015	5.13221	4.31482	4.92561	2.53744	4.17714	4.51166	4.29855	5.13221	2.47075
66.9108	2.27748	2.90454	1.17738	0.754495	2.64432		0.720512	0.415665	1.05445	2.60642	2.4347		2.97181	3.77298	2.98821	5.02375	4.07048	4.63504	1.98906	4.01416	4.50575	3.45888	4.82836	2.15731
73.4452	2.2997	2.78786	1.03946	0.556083	2.41394		0.295024	0.306573	0.74486	2.50906	1.86713		2.8098	3.54657	2.63714	4.65738	4.01083	4.41281	1.57168	3.11094	4.06481	2.74562	4.33414	2.00724
Figure 5c																										Figure 5d
	∅												LPS 24h													Glycolysis	Glycolytic capacity
Time (minutes)	WT						PfklS775A/S775A						WT						PfklS775A/S775A							0.853949	0.913746
1.40766	6.87801	8.6553	6.19371	6.75583	7.69485		6.94098	6.01903	5.72557	6.27982	7.34546		14.5455	22.1738	21.0449	18.3309	20.0891	21.4256	15.8466	17.3312	18.3596	15.9443	19.97	13.7286		0.771578	0.791712
7.94229	6.9848	8.74716	6.32376	6.885	7.69146		6.87284	6.02237	5.44474	6.53369	6.95135		13.9645	22.7514	20.9759	18.2473	19.7872	22.3712	15.2561	19.0641	18.6912	15.8804	18.947	13.7436		0.865956	0.917638
14.4807	6.92889	8.79355	6.22834	6.81475	7.76534		6.78537	6.47942	5.99177	6.5893	7.14617		14.2296	21.834	20.1214	17.9778	19.2273	21.3654	15.0361	18.3703	18.4834	15.4847	18.3376	13.4071		0.932319	0.786887
21.0882	15.6401	17.5297	14.238	14.4463	16.2009		12.4608	11.4396	10.7627	11.7473	11.5106		50.1963	84.0222	76.669	62.2353	72.0021	83.9505	54.0777	63.2446	64.0149	53.8405	64.6565	48.1794		0.81162	0.857469
27.631	18.6203	20.0479	17.089	17.0985	19.4129		15.4955	13.4605	13.0504	14.3408	13.8684		56.6298	91.6609	84.2169	73.0845	80.5107	91.1948	59.3326	67.9488	68.8868	60.578	71.9833	52.7706
34.1709	19.1869	21.1878	18.0373	17.686	20.6721		16.7132	14.1904	13.956	15.9418	14.797		61.6195	95.38	88.1801	79.2556	85.3167	94.7112	61.5504	70.7137	72.0445	64.1622	75.93	55.4082
40.7715	22.9133	27.4663	24.5936	22.7263	27.0556		22.0877	21.6557	20.3592	20.8576	20.144		89.051	134.114	121.372	105.058	114.504	130.353	83.0847	96.3633	99.0696	86.2922	102.682	80.6524
47.3151	22.5172	26.6537	23.3918	21.8221	26.6296		20.1982	18.7617	18.3729	19.3868	18.4465		88.1668	131.342	119.619	107.132	113.824	129.624	83.0476	96.3947	98.5683	87.1829	103.824	79.5282
53.8569	23.82	28.1855	24.7687	23.6974	28.4046		20.8936	20.6433	20.0536	19.7296	19.671		89.8748	130.477	119.346	107.422	112.992	129.127	83.4111	96.4032	98.2609	88.4596	105.012	82.3977
60.4695	7.8651	8.59003	6.91127	6.96631	8.33049		8.62212	6.63792	5.78811	8.02448	7.36269		10.8365	19.1444	17.3176	14.945	17.4824	18.9012	13.4631	15.4042	15.5904	14.9886	17.8962	10.4197
67.0153	7.38686	8.46326	6.5818	6.7921	8.18666		8.27765	6.37565	5.90009	7.64145	7.16977		10.7245	16.7787	15.727	15.951	15.8336	16.7325	12.0203	13.5802	13.3634	13.8699	16.3672	10.0702
73.5682	7.31093	7.82157	6.12896	6.18171	7.61626		7.9201	6.04788	5.35619	7.33689	6.70384		10.4734	16.0098	14.7904	15.7229	15.0884	15.5674	11.3522	13.0477	12.7013	13.5896	15.5604	9.66096
Figure 5e	(The data for unstimulated controls in e and g were from the same experiment.)																									Figure 5f
	∅												TNF 1h													Glycolysis	Glycolytic capacity
Time (minutes)	WT						PfklS775A/S775A						WT						PfklS775A/S775A							0.690046	0.623155
1.31056	3.92972	4.67356	2.66128	3.86718	3.3738		4.76339	4.25164	2.93142	3.90336	3.81503		4.65213	5.43224	3.95928	3.86694	5.26265	7.23411	4.92399	5.79666	5.01503	5.44175	4.22492	4.41592		0.625059	0.468749
7.81802	4.23139	4.90748	3.31587	4.12375	3.66841		5.07078	4.77787	3.47258	3.9052	3.75117		4.94634	5.61807	4.80193	4.09891	6.92371	7.29965	5.16382	6.28922	6.32267	5.82844	4.89009	5.11587		0.613872	0.671431
14.3209	4.37455	4.4472	3.33528	4.06951	3.66594		4.96057	4.72908	3.43072	3.86244	3.38171		4.89307	5.65007	3.96081	4.26345	5.79609	6.4039	5.59009	5.64458	5.61905	5.13281	4.43357	4.1128		0.730116	0.772252
20.9289	5.79929	6.78782	5.31576	6.44275	6.96841		7.90714	7.04035	5.19254	5.98058	6.56908		8.4148	9.20104	6.85492	7.44383	10.6674	10.6177	6.83555	8.34347	7.68936	8.42418	6.79791	6.90841
27.4356	6.02238	6.28492	5.5176	6.70067	7.6309		9.22868	7.69501	5.59159	6.52024	6.59814		9.28289	9.78419	8.19147	7.98656	11.8567	10.9089	6.86592	8.14904	8.06372	8.72559	7.53014	7.61454
33.9407	6.57899	7.24315	6.39314	7.07109	8.33239		8.36063	8.93938	6.18241	6.73316	7.23722		10.4097	10.4708	9.58395	8.99439	13.165	12.2925	7.14909	9.32783	8.67892	9.54767	8.05934	8.2755
40.5409	6.99874	7.94905	6.33036	7.52794	9.06935		9.37862	8.86623	6.90387	7.64024	8.13642		10.0542	10.6748	10.3172	9.15015	14.7687	13.1245	6.74012	8.76743	9.00686	9.34772	8.50432	8.75025
47.0556	6.34317	6.92944	5.83998	7.13339	8.22025		8.61976	7.55207	5.65044	6.27926	7.14297		8.93614	9.6126	8.23405	7.86333	13.9855	12.795	6.46039	7.85208	7.9306	8.66844	6.94881	7.26407
53.5638	6.96866	7.37061	6.11654	6.9937	8.20251		8.26253	7.71471	5.82709	6.687	6.73744		9.27943	9.8998	8.49493	8.37066	14.388	12.7532	6.08516	7.69687	8.07555	9.63003	7.08901	7.05874
60.1752	2.60424	3.37487	3.32032	3.4998	2.9454		3.7568	3.29284	2.52527	2.44422	2.69477		4.36438	4.81949	4.04283	3.92172	5.35083	5.2795	3.36952	4.67671	4.69094	5.84428	3.22811	3.1211
66.6964	1.72734	2.51493	2.52352	2.98324	2.25561		3.42065	3.12359	1.92612	1.75006	1.86232		3.39875	3.96377	2.89262	3.15886	4.7063	4.28082	3.15787	3.83328	3.83014	5.64417	2.53143	2.33849
73.2164	1.51558	2.39078	2.52271	2.5192	2.34863		2.82276	2.8471	1.32817	1.37784	1.7925		3.14303	3.59166	2.62684	2.485	4.28527	4.04717	2.819	3.18092	3.32886	5.81532	2.17901	2.3051
Figure 5g																										Figure 5h
	∅												TNF 24h													Glycolysis	Glycolytic capacity
Time (minutes)	WT						PfklS775A/S775A						WT						PfklS775A/S775A							0.954552	0.924226
1.31056	3.92972	4.67356	2.66128	3.86718	3.3738		4.76339	4.25164	2.93142	3.90336	3.81503		5.03061	4.75051	3.91267	5.59047	5.72443	5.37898	4.33521	6.15693	5.07864	4.77332	5.18262	3.97045		0.722245	0.66928
7.81802	4.23139	4.90748	3.31587	4.12375	3.66841		5.07078	4.77787	3.47258	3.9052	3.75117		5.30249	6.1047	4.83829	6.69869	5.42779	5.57387	4.78357	6.04316	5.81583	5.836	5.24538	4.38804		0.88925	0.872731
14.3209	4.37455	4.4472	3.33528	4.06951	3.66594		4.96057	4.72908	3.43072	3.86244	3.38171		4.81262	5.2916	4.6277	6.34411	5.18551	5.53059	4.64844	5.41596	5.18075	5.05978	4.68979	3.8796		0.902128	0.888488
20.9289	5.79929	6.78782	5.31576	6.44275	6.96841		7.90714	7.04035	5.19254	5.98058	6.56908		13.2377	15.1009	13.7979	16.0191	15.8163	19.3451	8.31796	13.4295	13.5666	14.5217	11.6735	11.9463		0.794627	0.763905
27.4356	6.02238	6.28492	5.5176	6.70067	7.6309		9.22868	7.69501	5.59159	6.52024	6.59814		14.7614	16.1064	15.8794	18.1659	17.7573	20.2617	10.6599	14.8424	14.3034	14.6589	12.923	13.0009
33.9407	6.57899	7.24315	6.39314	7.07109	8.33239		8.36063	8.93938	6.18241	6.73316	7.23722		15.7347	16.8465	16.7793	19.0072	19.0368	21.4697	11.1698	15.5879	15.3369	15.3616	13.6045	14.1088
40.5409	6.99874	7.94905	6.33036	7.52794	9.06935		9.37862	8.86623	6.90387	7.64024	8.13642		18.7361	19.6856	19.7942	22.6699	22.6263	25.2641	11.4731	17.6571	17.6447	18.5339	16.2339	16.7699
47.0556	6.34317	6.92944	5.83998	7.13339	8.22025		8.61976	7.55207	5.65044	6.27926	7.14297		18.824	19.9601	19.7824	22.5196	22.4178	25.3994	10.1053	17.609	17.4367	17.4786	15.9151	16.0764
53.5638	6.96866	7.37061	6.11654	6.9937	8.20251		8.26253	7.71471	5.82709	6.687	6.73744		19.0971	20.4675	19.7813	22.9239	23.0778	25.8057	10.3674	17.6692	17.106	17.8717	15.964	16.3964
60.1752	2.60424	3.37487	3.32032	3.4998	2.9454		3.7568	3.29284	2.52527	2.44422	2.69477		5.34849	6.69713	6.39987	6.84605	5.79522	5.58476	4.26886	5.55722	5.07447	4.93117	5.17877	4.75559
66.6964	1.72734	2.51493	2.52352	2.98324	2.25561		3.42065	3.12359	1.92612	1.75006	1.86232		4.13499	5.30951	4.8818	5.56086	4.91509	5.02462	3.29441	5.90359	4.30409	3.86525	4.27984	3.8721
73.2164	1.51558	2.39078	2.52271	2.5192	2.34863		2.82276	2.8471	1.32817	1.37784	1.7925		3.37094	5.44522	4.36909	5.15826	4.35749	5.01552	2.68463	5.09112	3.98305	3.83101	3.7035	3.8256
Figure 5i								Figure 5j
	WT			PfklS775A/S775A					WT			PfklS775A/S775A
∅	0.169247	0.281818	0.395421	0.131092	0.305455	0.2		∅	0.0486068	0.0642727	0.051821	0.0607563	0.0531818	0.0451163
30 min	2.22222	2.68966	2.93396	0.991525	0.680672	1.24793		30 min	1.91509	1.58621	1.33333	0.495868	0.311864	0.214286
120 min	4.64815	5.24786	4.65789	3.13913	2.07843	1.21875		120 min	1.00926	1.05983	0.938596	0.802609	0.658824	0.25
Figure 5k								Figure 5l
	WT			PfklS775A/S775A					WT			PfklS775A/S775A
∅	0.17898	0.241818	0.20227	0.278992	0.209091	0.184496		∅	0.0543184	0.0824546	0.0447884	0.0941176	0.158182	0.0984496
30 min	2.88034	3.32759	3.66038	1.29661	0.848739	1.66116		30 min	2.68376	2.7931	3.28302	1.22034	0.587395	1.3719
120 min	2.58333	2.17949	2.40351	2.07826	2.09804	0.945312		120 min	2.14815	1.98291	1.95614	1.53043	1.87255	0.820312

## Sheet: Figure 6
Figure 6a, 6c and 6e									Figure 6b
									time	WT			PfklS775A/S775A
									∅	1.74507	0.859843	1.09777	0.254942	1.14016	0.902226
									1h	1344.31	1357.84	1085.13	684.053	852.037	1000
									2h	623.783	673.637	766.704	227.897	513.235	577.7
									4h	461.961	596.63	502.943	354.033	401.571	410.031
									8h	61.4258	215.545	176.998	118.118	98.2997	101.352
									16h	234.836	349.945	221.33	153.574	166.983	133.017
									24h	149.75	401.256	338.927	97.8884	283.997	206.608
									Figure 6c
									time	WT			PfklS775A/S775A
									2h	0.572709	0.801575	0.857472	0.47846	0.593493	0.453062
									4h	0.892071	0.829736	1.0008	0.772215	0.636208	0.596275
									8h	0.800602	0.649497	0.855651	0.623161	0.567172	0.459629
									16h	0.629488	0.690179	0.770855	0.484772	0.418758	0.387415
									24h	0.631676	0.719802	0.569513	0.397577	0.33802	0.316405
									Figure 6d
										WT			PfklS775A/S775A
									∅	0.712143	1.15889	1.06816	1.28786	0.841107	0.931838
									LPS	203.773	393.417	439.201	56.9996	128.535	213.647

## Sheet: Figure S1
Figure S1a
Time (minutes)	∅							R848							LPS							Poly(I:C)
-19.4404	5.20917	7.74076	7.52245	7.05386	6.98735	7.00375	7.1979	7.9598	6.71867	7.3255	7.61262	7.36436	6.31095	9.25904	6.63625	7.75784	7.23172	7.93833	8.64387	8.35369	8.09271	7.38512	8.07242	8.46246	8.53118	8.1888	8.22763	8.79484
-12.9465	5.36575	8.0023	7.21303	7.42196	6.87236	6.67504	7.26999	7.59701	7.02298	7.38229	8.51883	7.37148	6.36755	8.32538	6.8888	7.52289	7.30822	8.30026	7.71572	7.79882	7.24018	8.02438	8.38673	8.68667	8.26087	7.32021	8.20154	8.38426
-6.46178	5.3803	8.43538	7.04147	7.2722	6.69188	6.79706	7.05025	7.36777	7.30842	7.19445	8.14033	7.47234	6.68388	7.23796	7.09268	7.44125	7.37155	8.16343	7.61191	7.85124	7.29518	7.58492	8.60148	8.5902	8.52248	7.2652	8.42899	8.08688
0	5.70399	8.64051	7.09036	7.73694	6.88773	7.10888	7.38346	7.59243	6.88256	7.78463	8.43499	7.81121	6.56101	7.28117	7.3637	8.1309	7.53616	8.31076	8.03915	8.09142	7.71367	7.60552	8.6737	8.99539	8.67518	8.03964	8.72057	8.44173
6.64093	5.62459	7.90739	7.28597	7.90681	6.54685	6.83279	6.84432	14.0311	12.8858	13.2127	13.9165	12.6501	10.3574	13.2085	7.70316	7.76269	7.18904	7.96196	8.34737	7.97378	7.37093	8.20106	8.96737	8.74481	8.414	7.4811	8.63348	7.70531
13.1612	5.59981	8.72843	7.19142	7.63372	6.96427	6.79298	6.77154	12.1094	11.6402	12.2047	12.3839	11.126	10.7567	11.2978	7.85696	7.89004	7.50824	8.41061	8.71888	8.37285	8.27021	8.62304	9.57545	10.2455	8.66213	8.30758	9.24821	8.51472
19.6134	5.97426	9.3956	7.57047	7.9385	7.57232	7.2643	7.56879	14.8342	14.1048	15.1395	15.0701	14.3358	12.8254	14.1251	8.58739	8.61455	8.1427	9.44347	9.41446	9.53079	8.92338	9.50182	10.0882	11.1839	9.29772	9.4333	10.7515	9.78993
26.1014	6.59272	9.27398	7.82908	8.52394	7.95683	7.72019	7.74702	15.9351	14.725	16.2665	17.2426	15.9377	14.107	15.2376	9.2277	9.19059	9.55572	10.3531	10.5809	10.5881	10.0602	11.5955	11.9979	12.8856	11.3977	11.6851	13.0207	11.4434
32.5779	7.23145	9.35728	8.02794	8.72987	8.10078	7.8908	8.21218	15.8647	15.4604	16.3985	17.5306	15.9061	14.2657	15.7279	9.84785	10.2491	10.1106	11.3509	11.2518	10.9759	10.6871	12.6357	13.8827	15.3052	12.9366	13.9049	14.9619	13.3682
39.0725	7.59505	10.0792	8.5335	8.91842	8.24207	8.39739	8.25942	16.0032	15.5761	16.2021	17.6301	15.8438	13.8964	15.7084	11.2214	11.2695	11.7193	12.611	12.4366	12.181	11.4979	15.3977	16.1695	17.5667	14.8896	16.3265	17.659	15.4411
45.5567	7.48905	10.7825	8.56112	9.59255	8.31326	8.93652	8.33883	15.5342	15.0176	15.7736	16.8137	15.5239	13.4168	16.0652	11.7998	12.1569	12.5004	13.5104	13.8233	13.3167	12.5055	17.0911	18.0421	19.2072	17.0768	16.9814	18.7855	16.8333
52.0531	7.7439	9.94748	8.96655	9.07677	8.37114	8.97772	8.53352	15.5171	15.2648	16.0985	16.8628	15.6879	13.233	16.2037	13.0867	12.8155	13.2358	14.2863	15.0112	14.2115	13.0425	17.1127	18.8737	20.3211	17.8848	17.4623	19.2178	17.7427
58.5789	7.90168	10.5264	8.87497	9.48446	8.26426	8.76595	8.31972	15.6425	14.7971	16.4297	16.7219	15.5375	13.4688	16.5348	13.639	13.6621	13.8356	14.8979	15.2421	14.1934	13.813	16.9929	19.076	19.8726	17.818	16.6691	19.2049	17.0374
65.07	7.53823	10.142	8.38849	9.06657	7.93299	8.45133	8.07143	15.3879	14.6812	15.8523	16.7313	15.2747	12.9877	16.2716	13.3432	13.3353	13.3638	14.4605	15.3922	14.1575	13.9019	16.2066	18.6556	19.6987	17.5842	16.0807	18.7202	16.7427
71.5539	7.32194	9.81307	8.22248	9.0086	7.97999	8.66468	7.98559	15.2792	14.9257	16.1563	16.6977	15.4133	13.0667	16.3221	13.9256	14.0244	13.9858	15.5184	15.5266	14.7022	13.9425	16.3297	18.793	19.6685	17.3251	16.2695	18.7223	16.547
78.0462	7.43942	9.99801	8.17635	8.6631	7.77203	8.11998	8.20556	15.3527	14.9393	16.2691	17.2829	15.5771	13.2221	16.4158	14.3037	14.5235	14.4102	16.019	16.0032	14.9424	14.4252	16.4415	18.2982	19.7925	17.6966	16.4761	18.7489	16.8348
84.5226	6.91042	9.73773	8.25933	8.45006	7.53575	8.07821	7.96335	15.4092	14.5959	16.1134	16.7158	15.541	13.0465	16.301	14.3159	14.3798	14.3978	16.2629	16.0176	15.2315	14.7188	16.6879	18.2606	19.7476	17.642	16.1778	18.6347	16.7503
91.0073	6.49931	9.28754	7.75399	8.29242	7.16512	7.6498	7.50023	15.284	14.9159	15.829	16.9555	15.5716	13.1652	15.9489	14.7358	14.7492	14.8125	16.3945	16.6635	15.4604	14.9766	16.6311	18.1617	20.1205	17.3973	16.5616	18.5956	16.8306
97.5204	6.59833	9.25516	8.06216	8.37079	7.64478	7.93105	7.52868	15.6624	14.5039	15.942	16.8085	15.3051	13.4006	16.2709	14.7988	15.2677	15.5885	16.7716	17.307	16.0662	15.716	16.759	18.2577	20.0384	17.7567	16.8593	18.8979	16.9791
104.012	6.66329	9.63981	7.77729	8.31185	7.31117	7.73787	6.9999	15.6793	14.7392	16.3086	16.5647	15.7225	13.4798	16.2746	15.1983	15.5181	15.3978	17.0395	17.4249	16.5474	15.7688	16.7996	18.7356	20.4121	17.773	16.7298	18.7588	17.1826
110.558	6.86816	9.35659	7.68263	8.60024	7.13504	7.768	7.77757	15.7782	15.0476	16.7106	16.8059	15.7419	13.5896	16.9303	15.8911	16.3038	16.1477	17.3921	17.74	17.0149	16.507	16.9026	18.838	20.3521	17.6843	17.0464	18.8856	17.0585
117.004	6.74436	9.07464	7.73404	8.0805	7.31061	7.48342	6.99809	15.8272	14.7874	16.1479	16.8474	15.6711	13.1156	15.6943	16.1143	16.5973	16.1726	17.6745	17.9703	17.3523	16.5717	16.7168	18.3229	20.3489	17.2309	16.6144	18.5176	16.4508
123.482	6.66027	8.94482	7.80838	8.06363	7.25117	7.67924	7.40976	16.1007	15.6139	16.675	16.7752	15.6143	13.7363	16.2672	16.6317	16.8978	16.3196	18.2782	18.6318	18.1457	17.2745	16.6115	18.6091	20.5277	17.9254	16.406	18.886	17.0473
131.078	6.82362	9.0024	7.76844	7.9372	7.12982	7.7248	6.99682	16.1127	15.1641	16.5134	17.3046	15.8328	13.3477	16.5423	16.3998	16.835	16.5528	18.5357	18.4947	18.4476	16.9918	16.4987	18.7347	20.1181	17.7	16.2023	18.8458	17.0936
136.473	7.02686	9.44762	7.69786	8.11145	7.30021	7.7458	6.81238	16.1981	15.675	16.7987	17.16	15.8713	13.8619	16.5779	16.6014	17.3304	16.8028	18.941	18.5427	18.4961	17.264	16.3902	18.4652	20.2786	17.5424	16.638	18.4934	16.9498
142.925	6.58744	9.39583	7.61073	8.49532	7.46131	7.61636	7.27311	16.5543	15.7117	16.8927	17.4438	16.4225	14.0678	16.8242	16.6831	17.5533	16.9746	18.8903	19.5563	18.6791	18.1529	16.2898	18.3838	19.9746	17.4712	16.8099	18.414	16.9213
149.407	6.8565	9.09408	8.06271	8.12326	7.20594	7.67559	7.0933	16.6028	15.6376	17.0214	17.5556	16.1031	13.6861	16.6853	16.9215	17.8075	17.2625	19.2078	19.1301	18.9397	18.1728	16.1202	17.8897	19.8204	17.3163	16.3881	17.8102	16.3049
155.878	7.17614	9.17934	8.20598	8.31271	7.58419	7.96528	7.15335	16.955	16.2482	17.439	18.1435	16.5332	14.052	17.2324	17.5777	17.9213	17.6755	19.4823	19.7192	19.9029	18.4559	16.1466	17.9923	20.3287	17.2925	16.4805	18.0601	16.8012
162.339	7.2529	9.38508	8.18382	8.39268	7.45844	7.95199	7.37602	16.8402	15.9601	17.3539	17.8631	16.881	14.2815	17.3183	17.3229	18.1696	17.8657	19.6282	19.5254	19.9063	19.0011	15.9658	17.672	19.6555	17.4075	16.2079	17.9007	16.2791
Figure S1b
Time (minutes)	∅						R848						LPS						Pam3csk4
-19.3792	13.344	14.6763	16.8544	15.5464	15.3619	15.6957	15.8663	15.8066	16.0521	14.9985	14.7323	13.4796	16.0103	15.7834	16.283	15.8931	18.2752	15.2191	17.0018	17.1586	15.5488	15.117	16.1356	13.9296
-12.922	12.0167	12.761	14.6848	12.6633	13.5543	13.576	12.91	12.7047	13.0151	12.2121	11.9855	11.9531	13.711	11.744	14.5833	14.7166	14.3874	13.5839	13.8308	15.3324	14.7117	13.7093	12.5763	12.0223
-6.4619	11.694	12.3591	13.9631	12.9718	13.1786	13.422	12.3042	12.2068	12.4649	11.9155	12.0878	11.2744	13.2894	11.9194	13.8391	13.5059	13.661	12.9483	12.9341	14.326	13.5888	12.4881	12.491	12.4972
0	11.483	11.9158	13.1037	12.4445	12.7189	12.8627	11.7429	11.8986	11.9135	11.848	11.6471	10.9449	12.8366	11.654	13.2927	12.9751	12.8082	12.5748	12.7355	13.8732	13.2645	12.2331	11.8302	11.781
6.55314	10.7764	11.5958	13.1345	12.401	12.7078	12.0213	14.6791	15.1449	16.6571	14.6696	15.9907	14.5881	12.4266	12.0999	13.7079	12.7955	12.3075	11.8057	12.6326	13.1015	12.2105	11.9377	11.9458	10.9685
13.0101	10.4378	11.4166	12.9735	11.6375	11.65	12.1848	19.2225	18.74	19.5698	19.1722	18.9246	17.6411	12.0231	12.1822	13.3323	11.6742	13.2332	11.5571	12.8401	13.2728	12.0869	11.8594	12.7481	11.3663
19.4684	11.3104	11.4624	12.6517	11.8513	11.9593	13.0896	18.8076	18.4431	19.2818	18.5694	18.5466	17.093	12.1969	12.2983	13.0318	12.139	13.9494	11.8376	13.1714	13.7235	13.2539	12.557	13.2317	12.0139
25.9296	11.0646	12.1785	12.6915	12.24	12.7197	12.6211	18.6186	18.6287	18.8099	18.6637	18.3041	17.1364	12.3397	11.8548	12.9061	12.2812	14.2393	12.1825	13.913	14.6253	14.5916	12.918	13.6226	12.6957
32.3957	10.8461	11.5177	12.8901	12.1791	12.4598	12.2994	18.7501	18.9083	19.6729	19.2063	19.1558	17.5389	12.3524	12.1997	13.3599	12.2649	13.4234	13.0603	14.7207	15.5047	15.6001	12.9269	14.113	13.7813
38.8617	10.8731	11.2834	12.6782	11.9281	11.9717	12.3289	19.1986	19.2937	20.2746	19.712	19.5577	17.7194	12.4978	12.4596	12.9079	12.4693	13.4311	13.0091	14.8177	15.6318	15.7195	13.4229	14.8619	13.7356
45.3309	10.9554	11.61	12.9593	12.1693	12.0819	12.4713	19.6453	19.8667	20.3791	19.949	19.8879	18.0505	12.2733	12.2616	13.2403	13.0776	13.2113	13.0984	15.2636	15.8734	16.3699	14.0021	15.7171	14.3593
51.797	10.672	11.6204	12.6245	11.8193	12.1927	12.4925	20.1388	19.9896	20.7175	20.1524	20.364	18.3075	12.6098	12.8801	13.5238	13.0907	13.6238	13.4316	16.2155	16.4075	16.7884	14.6778	16.3848	14.8549
58.2612	10.4525	11.2443	12.7314	11.7303	11.9557	12.3028	20.0618	19.6518	20.5354	20.1606	19.9729	18.2037	13.1029	12.8648	13.9875	13.7036	14.3963	13.5404	17.0443	17.0036	17.563	14.9024	16.9138	15.1591
64.7309	11.0318	11.4494	12.5198	11.9183	12.1874	12.4476	19.9832	19.92	20.8772	19.9287	19.8552	18.3547	14.2471	14.0517	15.4448	14.8415	15.4754	14.4592	17.2283	17.8905	17.6974	15.5817	17.4001	15.8034
71.1977	10.8859	11.6258	12.7175	11.7605	11.9925	12.5397	20.4954	19.9731	21.0616	20.1703	20.3414	18.1862	15.1753	14.8344	16.0493	15.4632	16.2519	15.0961	17.7624	18.2446	18.1837	16.3933	17.828	15.9873
77.664	11.0196	11.4997	12.6114	11.8343	12.2171	12.6131	20.3182	19.8246	21.1126	20.3128	20.2258	18.3828	15.337	15.2441	16.2788	15.6776	16.4867	15.4763	17.7955	18.4831	18.3538	16.5644	17.9929	16.1079
84.1317	10.9589	11.528	12.8262	11.9085	12.4313	12.4618	20.4543	20.0518	21.095	20.3384	20.2228	18.3787	15.4241	15.418	16.4786	15.8304	16.9576	15.6671	18.2111	18.7165	18.6899	17.0577	18.3513	16.6528
90.5932	10.8675	11.5566	12.5972	12.1785	12.075	12.6215	20.5097	19.8228	20.9114	20.2214	20.314	18.0676	15.7977	15.9839	16.724	16.135	16.9094	15.9268	18.7567	18.7741	18.5706	17.373	18.474	16.5533
97.0621	10.8152	11.5762	12.8899	11.9332	12.0316	12.6457	20.5972	19.6611	21.3972	20.2122	20.2092	17.9726	15.6019	15.8076	16.6536	16.5404	16.9636	15.8909	18.8401	19.415	19.0126	17.349	19.1	16.8327
103.534	11.0997	11.5629	12.9124	11.7967	12.5223	12.6619	20.7003	20.2575	21.3493	20.2071	20.576	18.1584	15.971	15.6972	17.3375	16.7491	17.1556	16.1619	19.204	19.9144	19.0836	17.7281	19.047	17.1379
110.007	11.0719	11.5264	12.512	11.9298	12.4867	12.7297	20.714	20.0331	21.2652	20.3774	20.5645	18.5036	16.2081	16.1495	17.1682	16.9722	17.4971	16.5115	19.5063	20.2561	19.4691	18.1817	19.5256	17.1529
116.476	11.379	11.5355	12.735	11.9428	12.3554	12.7932	20.5577	20.2826	21.4241	20.3798	20.6451	18.2152	16.4173	16.2282	17.5566	16.9159	17.7698	16.6008	19.8367	20.0915	19.8043	18.2973	19.3733	17.1362
122.951	10.8673	11.8276	12.7991	12.3606	12.5605	12.5311	20.8678	20.2282	21.3712	20.7093	20.8233	18.2024	16.6512	16.4859	17.8056	17.1046	18.0096	16.6299	20.1152	20.4975	19.9379	18.5087	19.775	17.5911
129.426	10.7742	11.7358	12.7125	12.0352	12.2057	12.8583	20.8161	20.2676	21.8252	20.7029	20.8234	18.2531	16.3469	16.6301	17.9104	16.9946	17.7872	16.9702	20.0761	20.5491	20.0245	18.8681	19.4544	17.3836

## Sheet: Figure S3
Figure S3b
Time (minutes)	PFKLWT			PFKLS775A
0	0	0	0	0	0	0
2	215.509	284.784	312.304	107.439	199.146	169.671
4	344.585	331.262	376.906	159.318	234.721	249.884
6	362.276	351.347	430.281	286.219	275.979	336.503
8	379.034	402.094	518.22	355.664	333.184	405.762
10	452.702	410.66	554.448	331.807	359.868	408.95

## Sheet: Figure S4
Figure S4a			Figure S4b			Figure S4c			Figure S4d			Figure S4e			Figure S4f
WT	PfklS775A/S775A		WT	PfklS775A/S775A		WT	PfklS775A/S775A		WT	PfklS775A/S775A		WT	PfklS775A/S775A		WT	PfklS775A/S775A
1	0.52		1.21	0.92		0.6	0.41		1.84	1.05		16.7	13.4		4.28	2.2
1.2	0.62		1.44	1.11		0.63	0.33		2.77	1.45		17.1	12.7		3.04	1.69
0.77	0.38		1.28	0.63		0.34	0.28		2.11	0.91		14.9	9.63		2.39	1.58
1.26	0.68		1.23	0.88		0.39	0.36		0.6	1.23		9.34	12.9		1.4	3.22
0.86	0.92		1.25	1.18		0.43	0.41		1.42	1.71		16.2	13.1		1.9	1.7
1.52	0.58		1.3	1.21		0.46	0.32		1.39	1.46		16.5	12.7		1.11	2.25
Figure S4g			Figure S4h			Figure S4i			Figure S4j			Figure S4k			Figure S4l
WT	PfklS775A/S775A		WT	PfklS775A/S775A		WT	PfklS775A/S775A		WT	PfklS775A/S775A		WT	PfklS775A/S775A		WT	PfklS775A/S775A
1.49	2.01		0.15	0.48		20.8	18.3		19.4	17.6		44.7	41.4		0.63	1.1
0.84	2.02		0.12	0.18		25.3	18		16.7	14.6		42.4	49.1		0.59	0.83
1.61	1.31		0.16	0.41		24.5	19.9		16.1	15.5		48.3	46.9		0.49	0.52
1.16	2.18		0.12	0.14		29.8	21.4		21.8	15.9		34.9	42.7		0.26	1.07
1.88	1.39		0.05	0.21		31.2	24.1		17.7	18.8		36.6	41.8		0.88	0.56
2.12	3.16		0.084	0.17		19.6	18.5		14.6	12.8		52.1	44.8		0.98	1.33
1.75	3.72		0.056	0.22		14.3	16.5		14.1	11		53.8	56.2		0.99	1.26
	3.49		0.021	0.22		16.9	20.6		11.1	13.5		59.2	49.3			1.74
				0.17			16.5			10.8			54.7
Figure S4m			Figure S4n			Figure S4o			Figure S4p
WT	PfklS775A/S775A		WT	PfklS775A/S775A		WT	PfklS775A/S775A		WT	PfklS775A/S775A
94.55	71.175		234.475	403.86		22.575	14.695		569.07	865.1
175.645	179.34		167.465	77.89		8.15	11.505		998.45	6102.23
39.785	116.61		240.855	93.99		21.89	18.05		4926.33	1476.28
47.425	198.37		103.19	58.69		19.235	4.255		814.86	4354.28
71.46	47.235		346.46	525.8		7.425	15.8		909.81	2204.7
580.615	31.165		98.73	406.635		20.31	29.795		1045.77	1811.48
	57.205			264.315			18.75			470.695
	403.265			129.195			30.52			600.665
	305.56			124.215			7.08			2033.35

## Sheet: Figure S5
Figure S5a
	∅												zymosan
Time (minutes)	WT						PfklS775A/S775A						WT						PfklS775A/S775A
1.406	5.9911	6.81754	6.67672	6.81584	6.65405		5.48146	6.79567	6.07999	5.84853	5.87007		6.34365	6.91472	7.07296	7.46452	7.35464	7.2908	6.51137	6.51847	7.3301	6.77389	6.74542	6.63044
7.9362	5.66128	6.39379	6.32187	6.43001	6.33463		5.20139	6.46925	5.73779	5.61595	5.61126		5.99063	6.35376	6.58201	6.79443	6.71453	6.70432	6.05453	6.01111	6.80124	6.29989	6.1876	6.39578
14.4646	5.67215	6.26131	6.26922	6.35788	6.25749		5.09563	6.38275	5.64202	5.61379	5.50712		5.97075	6.22768	6.44383	6.61251	6.56298	6.53718	5.97762	5.81591	6.62752	6.17651	6.07721	6.28679
21.0909	1.45165	1.83082	1.82594	1.69938	1.77549		1.53346	1.72204	1.66961	1.41137	1.57781		1.67008	1.7228	1.90333	2.05026	1.92589	1.93244	1.73006	1.48852	2.07276	1.73783	1.83952	1.80981
27.6204	1.37457	1.79335	1.81271	1.7253	1.75488		1.49405	1.67915	1.57364	1.34971	1.50747		1.65749	1.69808	1.87597	2.06587	1.90337	1.8852	1.68932	1.60669	1.98219	1.76022	1.77615	1.66389
34.1588	1.334	1.65684	1.68505	1.65196	1.67639		1.29749	1.52013	1.44605	1.28476	1.40458		1.529	1.62755	1.79405	1.86235	1.79879	1.78489	1.6061	1.50707	1.87469	1.68062	1.67839	1.54099
40.7778	1.20491	1.54178	1.55989	1.51919	1.62305		1.30377	1.43853	1.31945	1.21913	1.29502		1.70978	1.76149	1.92017	2.16898	1.98951	2.01786	2.11317	1.97557	2.39964	2.14804	2.34939	2.41985
47.3137	1.23646	1.42634	1.54762	1.41373	1.52576		1.19154	1.42176	1.30041	1.12235	1.30003		2.17774	2.12024	2.31787	2.5888	2.39005	2.59427	2.67532	2.63651	3.63148	3.71296	4.81065	3.59375
53.852	1.14939	1.40685	1.49537	1.41273	1.45445		1.22521	1.39704	1.26748	1.11005	1.27462		2.76956	2.60398	2.6793	2.8536	2.76571	2.99192	3.40694	3.34398	4.35323	4.36593	5.41016	4.18712
60.3919	1.06317	1.28969	1.40602	1.29635	1.37331		1.02628	1.30888	1.20975	0.918717	1.15446		3.03355	2.92762	3.10312	3.27595	3.17894	3.3973	3.9485	3.88454	4.44304	4.26777	4.77347	4.09275
66.9326	1.05214	1.28171	1.36852	1.29368	1.35868		1.06569	1.2602	1.11228	0.860375	1.11938		3.04412	2.9521	3.21751	3.38588	3.3197	3.38567	3.94634	3.99426	4.3366	3.95095	4.11717	3.81296
73.4734	0.980477	1.20855	1.2658	1.19699	1.27397		1.00833	1.10997	1.07972	0.865873	1.05238		3.00114	2.86488	3.05825	3.2722	3.25327	3.27059	3.74987	3.78008	4.04692	3.68967	3.71466	3.57996
80.0173	0.960644	1.19739	1.29561	1.20224	1.27651		0.993109	1.15082	1.10075	0.860529	1.03855		2.99459	2.76736	3.03823	3.18058	3.13899	3.06466	3.478	3.45426	3.73278	3.49369	3.55929	3.43947
86.5614	0.941616	1.14463	1.21925	1.12856	1.24498		0.94574	1.15489	1.08528	0.798692	1.04987		2.78289	2.68829	2.88712	2.98234	2.87326	2.89795	3.15932	3.1354	3.5023	3.32534	3.35866	3.2882
93.1071	0.906609	1.14583	1.21535	1.1079	1.13791		0.927329	1.11128	0.998263	0.822912	0.964132		2.77612	2.57935	2.78686	2.83367	2.77318	2.78031	3.01132	2.97355	3.31094	3.17928	3.21359	3.12367
99.6508	0.858149	1.07242	1.1194	1.13344	1.15899		0.865115	1.05316	0.994842	0.797302	0.935822		2.57165	2.49425	2.67275	2.69148	2.70047	2.67556	2.85394	2.84739	3.15257	3.11269	3.14146	2.98791
106.197	0.843879	1.06686	1.14596	1.01727	1.07804		0.846125	0.967739	0.960774	0.785785	0.920902		2.62817	2.37627	2.54383	2.65948	2.61626	2.64584	2.73918	2.69632	3.00033	3.03153	3.04598	2.93177
112.745	0.796961	0.980695	1.086	1.02327	1.14094		0.81495	1.0259	0.983691	0.71886	0.923564		2.49736	2.33666	2.45448	2.60513	2.54251	2.55077	2.62079	2.60686	2.97347	2.81702	2.89695	2.80939
119.292	0.78768	0.954704	1.13436	0.959412	1.04058		0.820253	1.00283	0.927698	0.71173	0.895351		2.49632	2.29855	2.36243	2.47046	2.44766	2.48045	2.57594	2.56103	2.90467	2.7522	2.76988	2.74864
125.837	0.818993	0.965237	1.05101	0.982374	1.05412		0.763674	0.983809	0.906013	0.73611	0.908163		2.36839	2.26369	2.33815	2.42348	2.40624	2.41064	2.50333	2.47855	2.84226	2.67145	2.68487	2.63063
132.381	0.746531	0.938195	1.01667	0.97345	1.04248		0.772477	0.933013	0.873933	0.664186	0.863839		2.34449	2.19834	2.32013	2.46256	2.39095	2.40111	2.42725	2.3806	2.76469	2.59957	2.65932	2.59389
138.927	0.765367	0.90688	1.04002	0.965169	1.01346		0.693596	0.921689	0.927248	0.699334	0.851786		2.23944	2.16932	2.28871	2.34724	2.32509	2.34864	2.33255	2.34294	2.70228	2.56358	2.55286	2.4703
145.47	0.737675	0.918935	1.03336	0.913469	0.973191		0.771489	0.924681	0.934994	0.650868	0.831701		2.16255	2.11765	2.19533	2.30291	2.26779	2.30652	2.28605	2.20302	2.70513	2.42565	2.48142	2.42503
152.018	0.747781	0.861525	0.971354	0.935012	0.941325		0.706426	0.944637	0.834873	0.606994	0.822929		2.14101	2.0725	2.15776	2.25119	2.21862	2.22839	2.22445	2.16595	2.6502	2.35813	2.45948	2.36635
158.568	0.703804	0.829882	0.944704	0.907102	0.955585		0.713529	0.861789	0.859357	0.616765	0.781921		2.12533	1.99461	2.1327	2.20184	2.17995	2.2401	2.13633	2.10448	2.52315	2.30202	2.35636	2.28223
165.117	0.654136	0.856122	0.954639	0.904551	0.933748		0.680054	0.819285	0.758162	0.630644	0.790945		2.0687	1.9227	2.07094	2.24375	2.10423	2.16712	2.11298	2.06164	2.45735	2.24384	2.2708	2.18912
171.667	0.670264	0.785489	0.955246	0.861853	0.910062		0.648767	0.879415	0.737488	0.542207	0.770925		2.00416	1.92701	2.04916	2.12919	2.12261	2.08869	2.06679	1.9816	2.36616	2.1603	2.23601	2.19083
178.218	0.728357	0.800697	0.892085	0.868026	0.926793		0.686254	0.756621	0.838009	0.604427	0.786036		2.01171	1.93244	2.02133	2.11089	2.08799	2.13127	2.02015	1.96077	2.34466	2.1499	2.18418	2.15682
184.769	0.599742	0.809925	0.859101	0.826151	0.837719		0.583187	0.801095	0.715569	0.490747	0.681933		1.95273	1.86841	1.97525	2.00005	2.05636	2.0553	1.94113	1.8845	2.21103	2.09176	2.0607	2.04995
191.311	0.620652	0.802661	0.923639	0.822656	0.85158		0.683862	0.775964	0.804172	0.496826	0.759085		1.91219	1.7951	1.97401	2.04697	1.99233	2.01307	1.86262	1.90066	2.2089	2.03614	2.06093	1.99387
197.862	0.57205	0.750448	0.926831	0.812345	0.822566		0.643115	0.774411	0.747956	0.565846	0.734996		1.86402	1.75371	1.89674	2.04649	1.94348	2.0122	1.86847	1.89541	2.17372	1.96318	2.04027	1.9796
204.404	0.597669	0.699967	0.820936	0.83003	0.842114		0.608375	0.768859	0.747346	0.553709	0.702402		1.81756	1.75785	1.8777	1.93754	1.94043	1.95833	1.82483	1.80546	2.18056	1.91744	1.96451	1.90198
210.946	0.575038	0.712716	0.808461	0.76549	0.775329		0.625033	0.762459	0.761074	0.527218	0.654616		1.86029	1.71396	1.90665	1.92077	1.85684	1.94436	1.774	1.79166	2.11791	1.95621	1.96026	1.92427
217.492	0.56647	0.71096	0.801866	0.711982	0.764832		0.589538	0.741466	0.726846	0.456122	0.673333		1.7494	1.664	1.86742	1.89118	1.87013	1.87259	1.73009	1.73028	2.0339	1.89261	1.87643	1.85361
224.041	0.564574	0.735543	0.837784	0.716476	0.791353		0.57384	0.719893	0.717415	0.507795	0.700284		1.73334	1.66514	1.87489	1.86937	1.83277	1.86251	1.75233	1.71304	2.04569	1.83865	1.87054	1.78209
230.585	0.546465	0.630146	0.801104	0.708857	0.731864		0.63448	0.661675	0.679105	0.44574	0.619693		1.76162	1.65178	1.84365	1.82724	1.80604	1.82584	1.71769	1.63712	1.98487	1.80693	1.77858	1.77097
Figure S5b			Figure S5c										Figure S5e
WT	PfklS775A/S775A		time	WT				PfklS775A/S775A						WT			PfklS775A/S775A
313.3	390.5		1h	210000	95000	160000	85000	175000	95000	125000	65000		∅+DMSO	4.10502	3.55779	3.70293	4.38308	4.20847	3.83751
295.3	363.8		2h	75000	75000	95000	40000	75000	65000	35000	38000		∅+DPI	3.26375	2.9929	2.87921	3.27731	3.41258	2.96791
367.4	426.2		4h	35000	23000	22000	17500	16000	10000	17000	13000		DMSO+zymosan 30min	2.2498	2.01704	1.89881	1.78857	1.73978	1.78305
			6h	31000	10000	17500	15500	5500	6500	6000	8500		DMSO+zymosan 60min	2.68057	2.45367	2.58548	2.49525	2.55638	2.36352
			24h	4100	3500	1350	1000	2100	3500	2350	1200		DPI+ zymosan 30min	3.4597	2.95057	3.18736	3.88635	3.90473	3.51704
													DPI+zymosan 60min	4.12334	3.61947	3.71509	4.11111	4.22316	3.98662

[truncated: 1 more sheets: Figure S6]
